# Supplementary material for: Heterogeneity in allospecific T cell function in transplant-tolerant hosts determines susceptibility to rejection following infection
Source: J Clin Invest. 2023 Nov 1;133(21):e168465. doi: 10.1172/JCI168465 (PMC10617766; doi:10.1172/JCI168465)
Supplement: Supporting data values [file jci-133-168465-s144.xlsx]

## Sheet: 1B
+DST	-	+Lm
52.2793	2.40573	0.418981
41.7385	0.599234
29.7602	0.453139
37.897	0.541893
28.1863
31.2554		0.161076
48.0359	0.215057	0.138265
28.2948	1.5419	0.55416
	0.751367	0.853768
	1.49168	0.356652
14.9911	1.18553
11.1858	0.679147
14.1394	1.13532
131.738	0.834502
156.268	1.07063
	1.09487

## Sheet: 1C
+DST	-	+Lm
30.0156	0.57754	0.850095
21.4894	1.42603	0.603531
15.9355	1.15508	1.39106
13.7919	0.841355	0.897936
8.39015	1.60924	1.25624
11.75	1.09554	2.00836
	0.928739	1.41385
	0.366484	1.19829
6.76104	0.518669
11.076	1.44139
12.8075	0.985962
5.68917	1.05398
3.85762	1.0656
10.6624	1.31059
8.7419	0.623811
12.9233

## Sheet: 2A
Native	d1-2	d8-9	d16-18	d74
87.8	94.3	35	17.6	14.6
89.8	87.7	35.2	16	6
95.1	82.1	16.7	13
96.9
95.9
94
94.5

## Sheet: 2D
UnTx	UnTx+DST	Tol	AR
47.6	100	89.6
5.97	100	98.8
0.082
2.86	100	99.1
		99.4
3.12	100	99.4	99.8
11.1	99.9	81.7	100
			98.3
			100

## Sheet: 2E
UnTx	UnTx+DST	Tol	AR	Tol+DST
3.48	100	16.5	99.1	99.5
1.6	100	9.06		99.4
2.54
	99.7		99.9
0	100	70.2	97.7	99.2
		50.7	98.5
5.47	99.8	73.8
3	99.7	71.5

## Sheet: 3B
FJComp-APC-Cy7-A :: PD-1	FJComp-APC-R700-A :: CTLA4	FJComp-Alexa Fluor 488-A :: NFATc1	FJComp-Alexa Fluor 594-A :: Satb1	FJComp-BV421-A :: FR4	FJComp-BV605-A :: CD73	FJComp-BV711-A :: Tigit	FJComp-BV785-A :: Lag3	FJComp-PE-A :: Tcf-1	FJComp-Pacific Blue-A :: Slamf6	FJComp-eFluor 660-A :: Tox	EventNumberDP			EventNumberDP	UMAP.1.Ungated.U3Y4	UMAP.2.Ungated.U3Y4
288	310	365	448	271	218	221	212	497	363	351	1			1	4.76151	2.58072
256	345	350	518	253	251	304	181	474	360	360	2			2	5.87711	4.92257
268	287	387	469	233	281	368	226	471	405	406	3			3	5.71313	5.70724
256	354	310	480	252	212	178	228	446	266	370	4			4	6.04266	1.41651
261	375	364	512	299	206	247	233	483	287	425	5			5	6.11559	3.01423
571	366	403	388	290	439	273	215	501	529	533	6			6	13.0548	3.43608
297	296	325	507	261	206	319	219	421	343	377	7			7	6.28781	4.59393
256	345	367	542	250	236	259	234	488	305	427	8			8	5.74751	3.24482
253	350	357	472	240	234	285	235	413	355	425	9			9	5.8215	3.24334
273	326	344	497	240	163	314	234	414	418	401	10			10	4.22481	5.25712
192	380	358	564	290	177	196	292	515	362	374	11			11	3.32394	2.40955
198	307	361	500	258	180	365	275	480	295	452	12			12	6.5804	4.76196
276	374	398	562	276	236	227	229	402	424	370	13			13	3.36351	3.71971
285	326	368	515	280	228	228	239	413	339	388	14			14	5.17674	2.45163
226	340	359	514	249	191	259	220	475	304	388	15			15	5.72766	2.71624
313	327	351	557	536	200	238	227	435	381	423	16			16	7.3743	8.68987
291	339	380	490	411	246	353	216	486	311	366	17			17	8.13352	6.5316
237	332	368	483	297	323	296	203	513	326	378	18			18	6.27802	4.6511
237	359	354	573	285	324	251	256	450	453	346	19			19	3.49226	4.63874
292	361	365	502	419	303	286	238	457	294	390	20			20	7.73	6.37308
243	343	323	501	245	270	228	245	452	384	399	21			21	4.26721	3.15813
436	341	400	399	254	283	259	262	558	292	449	22			22	10.8492	4.04423
282	293	333	451	240	269	317	269	471	303	372	23			23	7.42704	3.68459
217	362	299	509	233	203	332	224	418	285	443	24			24	7.26367	3.95373
200	341	271	485	246	135	303	209	437	411	341	25			25	3.75958	5.2857
312	304	367	531	297	302	298	225	434	304	364	26			26	7.21579	3.90348
223	346	356	538	252	228	340	168	445	420	324	27			27	4.38274	6.10718
239	381	308	427	443	289	240	241	446	286	398	28			28	8.26597	6.93737
253	358	369	534	302	186	295	237	434	320	333	29			29	6.03237	3.81164
294	344	350	512	385	195	336	187	399	297	354	30			30	7.86102	6.2723
313	278	333	477	271	219	350	172	422	322	368	31			31	7.39197	4.65095
232	348	391	496	459	337	350	272	463	275	369	32			32	8.11303	6.87353
261	292	351	613	272	286	250	256	363	260	481	33			33	6.37562	2.97294
261	340	382	530	253	189	273	268	488	316	345	34			34	6.00867	3.34232
248	323	377	467	308	290	268	251	431	263	384	35			35	7.3882	2.53322
281	327	368	488	394	222	331	179	415	420	363	36			36	6.30263	7.33858
218	324	408	616	273	227	284	278	509	467	395	37			37	2.93851	5.70888
263	348	318	471	255	193	332	200	492	242	383	38			38	7.99884	3.83668
369	301	328	352	252	324	401	219	470	237	361	39			39	9.86139	4.0271
244	327	378	508	272	274	278	199	397	405	378	40			40	5.03858	4.26882
264	361	375	504	263	297	277	238	506	382	300	41			41	4.40371	4.39061
329	329	362	505	261	196	306	156	426	271	338	42			42	7.68861	3.75967
307	393	354	497	255	258	247	250	429	267	350	43			43	6.89565	1.82559
254	304	409	511	265	264	367	177	408	311	367	44			44	7.61064	5.02097
257	329	352	460	498	246	306	229	425	352	354	45			45	8.18844	7.78879
230	379	134	460	278	155	518	273	387	336	347	46			46	8.65978	5.31585
383	273	385	492	269	459	285	279	460	455	409	47			47	10.0792	4.96688
248	256	398	607	403	198	271	256	464	375	517	48			48	7.06992	7.5323
274	335	301	511	273	220	226	260	531	341	459	49			49	4.53458	2.91311
249	343	399	586	272	256	290	260	549	335	412	50			50	5.68278	4.34558
253	317	424	498	255	235	337	193	492	345	413	51			51	6.50071	5.23648
234	349	398	506	268	250	385	177	456	331	343	52			52	7.08065	5.62405
238	335	356	545	302	285	228	257	407	262	448	53			53	6.18983	2.79954
273	293	366	521	301	226	296	196	422	194	384	54			54	8.18977	2.95816
230	340	350	501	257	234	347	202	431	341	353	55			55	6.51013	4.53976
264	329	351	504	282	231	246	213	462	415	411	56			56	3.57482	4.16171
252	255	362	469	260	327	282	210	511	419	415	57			57	4.47567	4.76451
275	321	298	477	374	176	212	212	492	287	395	58			58	6.62995	2.61511
249	323	336	422	251	229	240	217	450	364	374	59			59	5.04427	2.77396
397	340	374	321	377	577	311	219	462	466	390	60			60	13.0867	5.27444
296	297	394	544	539	222	347	187	464	334	431	61			61	8.18543	8.33012
245	292	361	516	283	311	174	267	401	381	412	62			62	4.57745	3.08832
255	351	344	496	337	212	183	255	355	345	379	63			63	4.86832	2.18194
292	355	377	475	240	207	314	272	494	300	288	64			64	7.02047	3.32339
236	300	362	532	269	248	283	224	409	445	393	65			65	3.76747	4.76661
292	319	384	495	278	202	281	207	426	300	338	66			66	6.89801	3.90741
254	332	347	469	305	124	251	236	471	288	367	67			67	5.9834	2.42588
218	312	365	487	252	305	337	235	445	392	356	68			68	5.52612	5.16529
279	363	394	564	250	199	147	282	535	272	380	69			69	5.27166	1.73906
261	261	352	483	328	238	247	219	385	378	459	70			70	5.59992	3.67195
240	350	398	551	275	293	353	190	490	408	369	71			71	5.25473	6.20859
281	312	311	511	385	220	274	216	464	271	285	72			72	8.10329	5.45534
244	306	327	580	485	176	216	194	396	283	351	73			73	7.9072	7.35012
249	330	368	266	397	185	311	215	462	374	364	74			74	9.01855	3.34787
199	286	341	458	279	223	375	164	410	351	367	75			75	6.23058	5.48454
219	313	354	500	258	289	290	190	418	361	377	76			76	5.76639	4.192
253	320	325	396	248	227	378	204	483	260	314	77			77	8.70046	3.73129
228	293	383	516	275	253	277	215	415	394	395	78			78	4.95355	4.54131
264	308	402	397	317	278	364	136	464	254	353	79			79	8.61113	4.24338
261	360	408	503	278	235	294	257	504	382	319	80			80	4.60916	4.85954
197	321	279	433	263	231	194	272	383	425	370	81			81	3.50536	3.00067
194	353	410	559	291	209	264	205	423	288	336	82			82	6.32107	3.28799
250	349	420	495	262	253	288	220	476	315	365	83			83	6.53496	3.76281
233	398	468	552	314	243	244	163	534	297	500	84			84	5.87675	4.03619
279	326	379	489	333	315	293	195	474	332	335	85			85	6.59941	4.86754
300	317	359	421	266	287	418	210	497	302	397	86			86	8.75685	4.52381
225	347	295	429	325	219	356	233	478	455	321	87			87	4.58834	5.67004
276	375	413	538	467	286	212	241	514	446	365	88			88	6.53494	8.45548
332	349	302	519	244	282	391	278	444	201	317	89			89	9.0156	4.37895
252	331	348	494	268	265	294	202	362	322	315	90			90	7.10444	3.45017
445	307	351	550	264	259	313	194	520	213	447	91			91	9.06649	3.99262
217	308	324	490	243	198	391	258	436	468	404	92			92	4.12706	6.58416
269	326	418	494	270	291	341	204	439	302	405	93			93	7.65724	4.5784
291	308	355	552	290	296	445	201	490	252	382	94			94	7.66564	5.42719
308	263	390	549	273	224	371	181	500	411	355	95			95	5.07158	6.47106
248	287	320	413	263	295	219	246	434	332	393	96			96	7.14964	2.20814
260	367	376	522	226	229	286	215	501	263	351	97			97	6.8285	3.16401
222	346	320	488	228	249	216	265	396	379	395	98			98	4.06385	2.59954
255	302	425	513	255	361	225	227	479	392	380	99			99	4.46268	4.21274
548	363	382	341	406	560	459	206	519	565	434	100			100	14.4461	3.0596
278	317	325	494	469	281	360	176	499	325	405	101			101	8.03489	7.52469
241	315	374	558	294	188	375	200	479	406	364	102			102	4.9777	6.50851
221	310	362	534	286	211	201	220	449	432	452	103			103	2.88239	3.96685
238	370	335	557	266	195	252	218	487	444	408	104			104	2.70521	4.61637
232	344	429	550	255	140	300	221	508	328	368	105			105	5.58032	4.05787
242	292	335	555	278	207	289	192	374	335	435	106			106	6.3243	4.2054
278	325	427	539	266	292	267	298	486	334	467	107			107	5.38879	3.86138
285	342	327	535	294	186	274	243	386	226	362	108			108	7.47859	2.63751
208	325	343	474	345	255	305	167	469	377	435	109			109	5.96174	6.18086
252	315	406	501	310	263	297	191	415	312	422	110			110	6.85581	4.49836
313	368	422	538	291	264	269	206	486	265	333	111			111	6.87543	3.38967
307	331	296	552	280	192	303	212	440	248	345	112			112	7.67223	3.3499
297	376	333	542	260	181	306	189	460	309	356	113			113	6.4932	4.21498
419	394	373	484	244	396	249	303	508	400	408	114			114	5.33212	5.24117
376	268	360	314	385	521	185	253	430	310	382	115			115	11.9858	6.33405
248	280	368	471	458	219	378	132	425	346	367	116			116	7.45221	7.53057
221	333	357	524	261	215	328	170	420	312	424	117			117	6.89038	4.38587
258	379	272	472	245	159	513	267	548	186	397	118			118	9.11155	5.00473
251	310	309	549	362	188	291	191	423	264	384	119			119	7.39554	5.089
245	330	328	462	546	165	319	190	476	379	314	120			120	7.97786	8.37019
248	345	302	546	250	183	264	249	458	414	377	121			121	3.13387	3.97706
307	297	380	447	294	261	308	194	465	351	441	122			122	6.93291	4.876
221	332	369	480	253	244	270	177	477	426	306	123			123	4.0092	4.86726
233	329	399	529	250	280	292	260	427	479	385	124			124	3.25587	5.42139
270	342	350	492	244	262	246	223	453	261	323	125			125	6.79885	2.02262
241	335	418	531	256	356	303	171	430	369	329	126			126	5.42969	4.92478
266	303	402	538	313	221	342	249	434	386	379	127			127	5.82597	6.21394
247	388	325	549	301	227	186	265	443	353	274	128			128	4.01063	1.97915
263	286	353	471	241	211	212	245	466	418	359	129			129	3.75884	2.90837
251	381	344	533	281	189	188	254	496	381	424	130			130	3.54848	2.52905
255	255	390	388	253	294	275	241	477	351	380	131			131	7.79597	3.29779
281	315	383	455	323	366	262	244	408	312	427	132			132	6.54015	3.01674
286	293	345	504	243	305	277	248	374	493	387	133			133	3.57854	4.60905
237	323	362	493	272	341	358	200	445	399	392	134			134	5.4427	5.88224
243	344	366	485	248	240	318	155	476	308	406	135			135	6.73151	4.41318
265	338	410	500	261	270	182	257	432	322	393	136			136	5.61208	1.90529
297	354	366	563	314	173	300	214	464	347	324	137			137	5.6675	4.27051
251	324	354	518	269	181	338	212	415	346	397	138			138	6.45548	4.71441
542	343	407	369	251	284	253	210	463	317	452	139			139	11.4725	3.73073
299	313	364	528	227	272	344	205	468	359	371	140			140	6.2216	5.36448
242	350	379	512	280	278	282	176	505	327	399	141			141	6.20222	4.33737
297	307	350	532	273	180	311	208	491	430	454	142			142	4.2535	6.58276
255	350	372	450	402	298	291	207	416	314	404	143			143	8.01763	6.32338
213	327	385	566	255	239	286	295	474	496	308	144			144	2.55517	5.20375
368	363	371	491	272	324	332	242	518	398	370	145			145	5.14569	5.48212
256	333	305	560	268	166	337	208	489	394	367	146			146	4.10496	5.87801
287	326	369	473	265	266	291	225	434	363	397	147			147	5.72886	4.0397
264	340	379	541	268	332	273	304	409	392	372	148			148	4.82879	3.6995
219	361	278	523	262	238	381	235	422	390	327	149			149	5.29667	5.64074
216	371	379	570	563	287	229	239	415	382	507	150			150	7.30091	8.55776
266	352	384	524	264	187	300	183	398	346	362	151			151	6.22582	4.45921
196	316	330	427	263	225	179	226	392	232	354	152			152	7.13174	1.22907
244	294	386	560	276	185	305	157	455	422	353	153			153	4.2628	5.78452
273	281	322	457	451	151	273	186	382	243	396	154			154	8.61488	6.74601
269	282	314	243	257	330	225	262	338	239	411	155			155	8.85989	2.039
219	333	353	546	279	150	169	225	454	428	406	156			156	2.20369	3.31732
223	313	366	513	242	287	321	214	441	330	409	157			157	6.45438	4.12195
215	271	368	532	259	208	340	183	483	298	419	158			158	7.03247	4.83537
272	198	314	557	233	258	311	228	420	397	443	159			159	4.94026	5.17654
210	329	315	553	254	171	241	261	379	278	382	160			160	6.40084	2.26082
283	335	325	562	290	253	241	272	434	411	301	161			161	4.01528	3.49382
257	296	367	519	278	308	360	136	399	421	381	162			162	5.28968	6.55689
240	332	391	566	294	306	340	153	493	358	400	163			163	6.18681	5.94161
220	345	300	445	264	188	304	186	409	340	372	164			164	6.23746	3.66081
240	332	364	474	252	250	312	249	490	200	327	165			165	8.01011	3.00985
184	309	338	497	290	264	310	206	434	363	410	166			166	5.79523	4.56907
285	311	388	564	388	264	333	259	446	309	381	167			167	7.33249	6.44607
245	281	400	541	259	176	301	176	475	357	368	168			168	4.766	5.10203
260	317	349	460	268	262	279	165	385	361	420	169			169	5.96679	3.715
242	312	404	400	260	296	307	230	474	398	333	170			170	5.45266	4.99966
175	343	279	498	241	206	367	188	452	328	332	171			171	7.144	4.30898
304	333	387	529	250	282	292	200	497	426	382	172			172	4.40604	5.30769
246	343	432	521	255	283	319	250	425	309	362	173			173	7.01481	4.06164
285	379	435	566	300	230	289	214	574	342	437	174			174	5.72747	4.45205
224	341	369	510	284	234	249	213	468	380	374	175			175	4.33057	3.61386
249	327	354	577	287	191	292	203	453	245	370	176			176	7.11417	3.58505
259	336	285	490	388	267	428	281	376	259	401	177			177	8.5099	6.00944
276	281	391	531	268	236	291	189	428	317	356	178			178	6.93263	4.31025
205	264	351	553	391	221	217	284	434	377	397	179			179	6.89379	6.84699
227	293	354	459	351	206	302	247	445	293	294	180			180	7.68105	4.48
268	348	371	482	335	231	341	221	414	254	297	181			181	8.10677	4.92167
267	312	324	539	274	177	299	182	390	312	436	182			182	6.7621	4.14011
216	390	345	500	273	187	290	188	458	278	364	183			183	6.7626	3.16582
225	346	363	487	302	204	152	309	524	486	378	184			184	2.07029	3.46643
235	381	351	469	284	228	276	190	466	307	368	185			185	6.31341	2.8566
264	360	328	589	267	183	251	232	367	303	358	186			186	5.74783	2.50628
230	325	284	469	557	219	316	194	430	357	378	187			187	8.28394	8.37723
260	375	389	474	266	255	338	192	536	301	356	188			188	7.02405	4.56516
283	330	369	428	454	194	376	221	465	318	360	189			189	8.4066	6.82209
239	350	374	462	265	244	287	238	502	282	433	190			190	6.50176	3.48987
297	321	397	597	298	219	244	264	455	339	489	191			191	5.71572	3.7603
244	355	296	542	250	167	163	225	460	279	432	192			192	5.7098	1.74133
289	286	377	447	268	283	245	137	452	286	404	193			193	7.65363	3.20746
248	330	373	463	255	263	242	194	437	397	375	194			194	4.53712	3.97447
253	349	398	305	419	324	306	202	499	353	370	195			195	11.4178	6.73095
269	330	334	536	263	135	250	194	393	244	374	196			196	7.14464	2.52466
282	306	310	492	282	175	301	186	384	353	371	197			197	6.07019	4.23598
257	354	392	548	484	311	356	219	510	405	443	198			198	6.92618	8.55625
245	360	358	508	369	186	267	211	455	359	401	199			199	6.62693	6.61812
273	342	400	530	272	248	353	246	513	286	406	200			200	7.34628	4.92191
236	333	346	469	253	316	314	217	443	312	366	201			201	7.47973	3.85299
223	335	381	550	306	270	297	257	443	369	415	202			202	5.42852	5.26383
299	311	328	542	527	250	286	248	447	423	409	203			203	7.36062	8.72901
184	335	381	503	298	246	321	227	457	329	340	204			204	6.09933	4.43804
188	299	286	488	376	223	299	194	433	382	408	205			205	6.25918	6.96877
303	344	406	308	312	439	349	188	468	480	413	206			206	11.8849	5.25593
244	317	349	484	263	177	240	226	458	261	461	207			207	6.83013	2.63905
258	301	413	439	255	267	399	138	443	319	384	208			208	7.75494	5.16924
368	349	379	369	441	168	313	262	488	429	270	209			209	7.69971	6.6042
198	330	377	461	271	217	209	300	421	420	420	210			210	3.4209	2.83769
312	311	331	363	258	267	263	208	406	296	360	211			211	8.57148	2.23222
261	350	417	483	535	312	263	203	447	300	384	212			212	8.67204	8.12601
257	350	385	504	289	289	360	183	431	358	345	213			213	6.49747	5.4804
270	301	371	550	257	187	369	236	460	326	410	214			214	6.78479	5.04956
263	298	359	475	304	251	254	207	452	267	400	215			215	7.43966	2.50574
259	326	326	513	265	227	206	247	432	316	353	216			216	5.55215	1.76494
249	395	350	427	272	268	152	245	495	305	286	217			217	5.62534	1.57919
225	350	392	473	354	238	401	244	497	371	393	218			218	6.20419	6.41427
276	294	358	553	417	306	425	166	440	321	409	219			219	6.9679	7.26428
220	367	403	503	422	191	265	221	451	344	379	220			220	7.13274	6.77893
256	364	325	572	253	181	187	290	437	283	394	221			221	5.14308	1.71782
203	342	344	504	391	296	320	164	506	366	378	222			222	6.13323	6.04337
287	355	352	516	267	261	177	234	461	300	333	223			223	5.32881	1.66346
277	307	372	478	286	320	227	220	421	348	422	224			224	5.85025	3.11171
257	286	350	468	268	238	211	215	367	265	334	225			225	6.96669	1.57409
212	358	333	476	275	214	268	223	467	280	371	226			226	6.30165	2.6116
236	302	266	448	271	186	272	183	427	252	342	227			227	7.46276	2.57046
247	318	366	556	282	262	295	150	398	312	362	228			228	6.67788	4.15667
267	344	333	540	348	208	290	252	397	280	347	229			229	7.41863	4.77811
270	314	350	492	286	321	273	207	439	346	433	230			230	5.63839	3.5643
301	288	339	486	294	306	365	195	332	286	357	231			231	8.49462	4.13442
262	309	336	513	247	277	236	243	424	413	401	232			232	4.12941	3.77251
238	342	343	487	541	221	257	194	420	294	326	233			233	8.54948	7.86397
311	326	385	543	271	271	261	216	456	334	364	234			234	6.36301	3.67823
303	296	331	572	252	170	356	164	473	230	401	235			235	7.70437	4.49367
287	335	333	502	274	165	282	230	430	326	349	236			236	5.98459	3.74415
264	366	426	524	263	262	327	261	468	399	348	237			237	4.85624	5.31013
241	315	342	522	243	221	263	245	452	365	422	238			238	4.92942	3.52084
263	294	380	522	349	303	371	157	397	386	432	239			239	5.94952	6.73082
253	317	381	534	333	221	312	204	474	482	385	240			240	4.46655	7.5995
262	317	361	537	274	216	321	221	450	412	420	241			241	4.5781	5.96453
278	323	322	555	297	178	239	186	451	357	336	242			242	4.61185	3.51113
222	338	389	499	369	301	256	267	436	468	375	243			243	5.54726	6.4785
242	264	405	587	301	259	383	186	483	390	445	244			244	5.78514	6.56177
304	322	398	528	266	293	292	183	430	261	391	245			245	7.60614	3.51214
263	339	343	480	219	257	213	255	457	325	362	246			246	5.17247	1.66196
245	307	380	348	303	304	329	187	453	351	334	247			247	8.21125	3.93098
217	320	360	528	290	200	335	210	501	401	420	248			248	4.20499	6.26868
238	334	379	458	247	239	247	204	410	357	440	249			249	5.72067	3.21355
220	292	338	504	447	254	352	200	409	360	387	250			250	7.32978	7.52143
244	250	316	478	259	224	295	202	374	361	407	251			251	5.66527	4.09333
236	271	360	433	282	188	324	170	374	419	325	252			252	5.53574	5.06153
283	352	338	506	263	222	303	198	468	284	327	253			253	7.20292	3.65878
225	306	323	491	248	203	322	177	339	323	352	254			254	7.01464	3.76726
262	299	322	538	292	201	291	209	474	399	392	255			255	4.49276	5.32457
375	303	437	286	263	529	289	222	493	339	422	256			256	11.6785	5.11751
301	273	395	476	258	255	317	201	393	293	390	257			257	8.01116	3.78577
341	336	387	370	259	267	521	201	581	342	337	258			258	9.22788	4.49205
305	414	230	554	193	204	339	343	389	212	319	259			259	9.15022	4.8619
212	334	343	509	292	245	206	228	406	275	350	260			260	6.44984	1.60227
247	331	343	465	301	252	256	214	413	289	313	261			261	6.97117	2.148
302	318	327	505	244	263	352	217	423	262	350	262			262	8.45188	4.07307
259	334	405	541	333	220	364	211	463	389	328	263			263	5.53801	6.63142
245	322	388	477	270	232	330	237	478	430	362	264			264	4.32132	5.74321
234	320	434	307	261	250	423	258	586	298	396	265			265	9.05237	4.13105
310	340	380	476	305	260	284	210	457	340	387	266			266	6.41301	4.19091
217	349	413	573	312	296	360	218	471	416	420	267			267	5.32616	6.49864
211	413	145	500	213	244	433	379	353	172	360	268			268	9.45244	5.23621
192	287	380	199	357	221	374	196	590	419	386	269			269	9.21601	2.9043
219	295	305	488	342	211	319	197	392	390	370	270			270	5.92468	6.58444
229	311	327	512	266	255	187	182	461	258	445	271			271	6.68405	2.18107
255	301	371	494	250	273	261	190	428	253	439	272			272	7.55236	2.82313
249	312	318	512	288	180	221	230	464	468	506	273			273	2.66769	4.57604
248	349	410	488	492	335	217	231	458	347	379	274			274	7.84402	7.91426
226	340	385	479	252	308	216	244	477	285	434	275			275	6.3955	2.57135
262	299	358	433	257	200	311	253	470	376	371	276			276	5.47041	4.02926
261	304	374	451	300	292	269	247	424	326	385	277			277	6.77038	2.92445
293	298	356	467	253	215	335	179	443	296	350	278			278	7.68145	4.28345
254	324	408	474	326	248	378	170	546	358	359	279			279	6.69213	5.7425
254	337	363	498	272	235	250	181	465	278	350	280			280	6.62771	2.80344
214	354	314	442	361	277	161	175	406	341	363	281			281	5.0405	2.6261
288	297	339	521	301	323	308	188	489	356	338	282			282	6.35866	4.8642
591	331	327	482	313	315	356	199	510	326	446	283			283	11.5135	3.91253
232	305	266	551	251	199	394	165	406	330	388	284			284	7.24628	4.82175
263	346	397	488	238	294	242	238	493	422	380	285			285	4.08167	4.01033
241	308	351	520	328	214	318	264	398	453	405	286			286	4.75109	6.63109
279	353	326	436	268	222	242	269	351	322	311	287			287	6.58084	2.007
209	351	341	517	292	206	331	250	459	359	364	288			288	5.59958	4.59568
268	358	424	470	278	326	250	194	532	252	448	289			289	7.33372	3.40702
246	324	345	519	307	170	379	184	445	398	330	290			290	5.09638	6.53605
312	296	382	494	310	238	400	225	375	314	388	291			291	7.90823	4.7272
205	381	348	357	405	288	313	247	410	434	328	292			292	7.2353	6.46132
316	328	366	497	260	262	289	224	349	325	404	293			293	7.11939	3.47824
199	373	395	516	339	275	107	328	555	466	389	294			294	2.34919	3.57386
292	331	357	558	448	257	167	273	469	349	431	295			295	7.11353	8.06517
334	338	306	599	469	339	381	330	498	325	415	296			296	7.26125	7.66475
248	315	362	528	260	199	226	241	437	410	393	297			297	3.45706	3.3462
252	347	358	502	258	245	245	219	455	413	335	298			298	3.58604	4.02403
240	289	367	513	256	301	316	262	373	412	407	299			299	4.88543	4.58543
258	287	286	494	283	236	226	209	417	317	371	300			300	5.98863	2.12518
269	334	384	543	258	307	339	193	490	346	297	301			301	6.60806	5.17411
287	326	313	565	253	197	197	243	442	468	379	302			302	2.61363	3.53869
213	391	354	476	244	260	175	278	495	262	351	303			303	5.5862	1.50285
250	332	382	445	275	234	311	240	476	328	301	304			304	7.1852	3.49599
261	267	352	527	401	256	399	218	400	383	415	305			305	6.89489	7.43084
239	379	363	550	266	222	310	191	428	295	378	306			306	6.65371	3.80169
233	323	336	524	339	199	150	239	421	324	394	307			307	4.78332	1.90226
239	351	332	513	268	156	264	180	488	368	345	308			308	3.97919	3.69951
259	287	316	499	487	276	354	178	450	359	379	309			309	7.80059	7.88748
221	336	372	481	248	283	353	188	473	411	379	310			310	5.23578	6.09499
269	342	381	508	268	231	340	206	482	333	367	311			311	6.71046	5.03949
234	380	331	372	351	220	218	295	363	307	332	312			312	6.2478	1.87722
265	278	398	472	278	318	369	195	459	315	398	313			313	7.50654	4.89512
264	339	321	368	256	255	221	215	421	284	397	314			314	8.16804	1.82898
252	346	351	437	399	291	312	188	427	373	350	315			315	7.54122	6.49699
273	350	331	488	240	229	271	210	403	278	282	316			316	7.07248	2.41415
220	341	314	513	227	194	288	203	406	302	374	317			317	6.89707	3.70113
271	318	394	531	330	247	223	245	450	340	326	318			318	4.87437	2.66443
246	273	381	474	465	253	348	232	464	295	417	319			319	8.25214	7.33269
280	254	333	491	395	238	332	231	449	305	440	320			320	7.66795	6.68648
283	337	391	516	260	250	326	214	481	288	393	321			321	7.30662	4.57
297	315	385	551	294	265	314	259	491	286	412	322			322	7.38906	4.75538
294	368	347	565	391	150	259	244	442	231	350	323			323	7.70683	5.27182
304	287	340	527	418	283	310	151	409	291	440	324			324	7.7026	6.52619
228	295	352	508	270	184	296	275	466	420	394	325			325	3.25187	5.28047
264	302	394	548	264	190	344	234	436	340	422	326			326	6.49508	4.91443
240	277	311	471	366	200	259	221	417	440	357	327			327	5.62931	6.47923
237	324	336	419	267	112	168	218	506	314	386	328			328	5.45912	1.81841
305	351	380	512	319	248	214	285	403	276	345	329			329	6.66953	1.50691
389	293	380	352	267	281	297	209	497	298	374	330			330	10.3177	4.0185
249	295	324	517	342	153	324	214	487	291	401	331			331	7.25303	5.14399
267	314	346	541	221	168	331	206	399	356	315	332			332	5.99112	4.78115
228	294	344	449	328	195	275	214	446	257	445	333			333	7.33372	3.08931
189	312	367	393	408	202	304	218	484	312	345	334			334	8.09276	6.06748
564	291	396	354	282	468	350	191	452	208	483	335			335	12.0441	4.12242
250	321	335	509	289	154	333	173	466	285	382	336			336	7.25891	4.35713
254	307	419	483	312	265	256	259	427	400	458	337			337	4.82083	4.18085
233	317	364	480	278	153	303	201	450	310	326	338			338	6.80403	3.80927
227	311	297	503	279	176	275	226	402	284	390	339			339	6.85525	2.74346
252	329	386	538	410	215	352	187	415	356	341	340			340	7.29273	7.09021
187	375	380	537	254	252	271	254	414	417	319	341			341	3.37686	4.34162
289	300	339	533	239	222	299	199	441	293	399	342			342	6.83606	4.18526
294	314	368	546	246	302	247	253	442	401	325	343			343	4.43776	3.81075
297	286	310	535	285	131	227	199	503	125	424	344			344	7.48728	2.52933
308	327	386	497	270	231	165	241	492	331	379	345			345	4.90133	1.96394
269	317	366	557	297	179	296	175	519	252	431	346			346	7.16707	4.139
275	318	347	464	272	191	244	260	498	297	334	347			347	5.8301	2.60554
238	331	409	543	332	295	250	265	460	296	399	348			348	5.93427	3.43578
235	332	324	533	398	265	274	188	450	259	437	349			349	7.69927	5.88473
237	298	364	475	316	284	306	267	425	344	431	350			350	6.07634	4.59747
293	321	399	508	271	288	290	173	537	332	423	351			351	6.1652	4.67234
283	304	420	628	271	255	381	181	560	466	463	352			352	4.40673	7.20845
281	358	382	604	280	209	247	198	404	338	382	353			353	5.57422	3.25573
294	288	377	561	299	249	337	214	466	309	387	354			354	7.29029	5.09745
330	351	390	559	301	219	284	208	469	361	381	355			355	5.50892	5.34073
289	331	355	506	254	142	258	239	505	288	318	356			356	5.94269	2.7312
262	274	366	363	246	407	239	277	450	283	360	357			357	8.14421	2.45796
243	318	409	546	272	201	339	208	416	294	441	358			358	6.70886	4.5535
301	336	414	525	281	305	274	254	538	424	310	359			359	4.13247	4.9043
257	284	379	512	257	333	277	187	515	387	461	360			360	4.86737	4.62954
243	361	331	519	230	206	267	218	447	385	378	361			361	3.76905	3.88145
260	307	393	526	261	228	302	179	385	308	439	362			362	6.7323	4.16779
272	350	323	509	243	258	301	210	473	279	373	363			363	7.30975	3.64247
312	322	401	609	463	229	224	281	497	361	480	364			364	7.05202	8.22084
231	395	390	571	366	234	381	210	485	360	434	365			365	5.83494	6.90148
308	317	251	464	240	215	395	258	425	185	366	366			366	9.19848	4.72822
267	334	349	547	314	217	291	226	425	412	393	367			367	4.90288	5.8841
224	312	325	473	285	177	326	186	460	361	375	368			368	5.28936	5.09484
226	350	374	550	384	216	280	226	551	329	469	369			369	6.89404	6.65409
203	345	334	451	327	245	271	184	448	410	417	370			370	4.7142	4.36476
263	412	317	548	444	256	218	212	475	373	394	371			371	6.97626	7.84098
292	306	358	527	294	247	326	272	470	292	437	372			372	7.35776	4.70971
226	337	368	605	287	173	234	230	483	274	456	373			373	5.87837	3.55754
220	346	353	483	249	207	179	273	430	430	368	374			374	2.79178	2.62198
278	308	336	484	515	246	225	268	443	318	469	375			375	7.85464	7.90307
263	355	338	457	361	200	303	198	477	250	407	376			376	8.17844	5.36819
223	255	384	346	450	279	303	237	448	343	430	377			377	8.87464	6.67719
305	327	405	475	318	218	336	256	454	252	373	378			378	8.10967	4.63454
228	372	370	538	261	271	204	210	459	481	361	379			379	2.39055	3.97096
223	316	351	431	254	230	391	208	392	313	332	380			380	7.62398	4.055
301	322	389	568	290	226	310	193	514	363	404	381			381	5.46915	5.83674
323	319	410	429	271	272	280	160	421	301	395	382			382	7.91626	3.60483
230	351	350	544	504	308	167	242	418	262	373	383			383	7.83307	7.8668
217	312	331	449	265	242	390	180	429	447	356	384			384	4.86189	6.47452
248	392	369	524	221	185	125	310	532	454	369	385			385	1.86213	3.37317
262	297	352	495	618	196	271	272	430	352	406	386			386	8.30937	8.60308
258	344	331	575	233	193	337	204	452	358	449	387			387	5.94652	5.06254
281	359	336	558	301	231	284	212	426	382	374	388			388	4.88216	4.62722
295	337	355	504	254	285	340	247	470	404	414	389			389	5.02988	5.68778
264	305	407	523	344	220	343	191	420	415	381	390			390	5.78984	6.83634
233	319	339	525	251	145	229	228	493	502	358	391			391	1.87477	4.40103
677	325	416	366	277	398	338	216	517	301	499	392			392	12.2006	3.74538
307	293	355	500	289	260	338	167	310	252	408	393			393	8.20684	3.79187
235	296	308	550	284	173	318	219	440	429	382	394			394	3.86082	5.93366
227	281	350	585	315	189	229	186	450	393	426	395			395	4.53037	4.70533
196	239	298	506	274	210	305	136	466	344	411	396			396	5.51982	5.17568
233	304	346	446	263	199	319	226	473	363	368	397			397	5.57671	4.4718
266	315	377	530	280	186	198	271	437	340	407	398			398	4.64965	2.20496
340	348	369	538	257	524	367	169	492	203	397	399			399	10.4077	4.93192
261	287	380	503	428	149	313	201	502	271	399	400			400	7.80391	6.48325
272	332	352	538	262	224	376	229	504	354	355	401			401	5.82941	5.71079
284	295	363	409	248	246	208	270	417	305	357	402			402	6.93507	1.57534
238	293	340	412	327	222	254	267	411	317	377	403			403	7.23707	2.36981
271	398	408	485	274	254	276	228	476	283	315	404			404	6.71105	3.18179
285	316	391	526	286	303	420	177	492	394	473	405			405	6.03186	6.22524
266	299	394	478	261	310	397	222	499	429	390	406			406	5.09616	6.55198
292	357	370	496	444	269	214	236	403	438	301	407			407	6.4649	8.15354
253	345	362	295	251	511	320	230	441	287	380	408			408	10.9386	5.00787
256	309	348	483	267	262	279	190	468	328	426	409			409	6.43729	3.83946
291	339	322	510	577	233	231	255	361	253	345	410			410	8.62028	7.8681
279	311	425	586	280	278	325	226	456	427	339	411			411	4.5323	5.83745
219	280	352	479	379	167	250	248	412	340	389	412			412	6.73352	6.7952
292	344	373	505	257	235	230	247	584	385	340	413			413	4.15677	3.57826
268	304	296	433	281	250	245	286	453	324	341	414			414	6.24615	2.1557
253	354	352	584	255	219	283	204	449	402	338	415			415	4.22264	4.44103
283	378	427	542	230	201	271	216	490	380	365	416			416	5.12384	4.13444
284	337	324	479	216	275	292	287	474	310	263	417			417	7.19113	2.94798
284	358	377	515	279	228	164	278	462	242	410	418			418	5.96085	1.71869
265	312	354	472	452	296	340	219	437	309	264	419			419	8.41322	6.95626
230	333	412	520	338	237	302	197	497	364	365	420			420	5.79115	5.69812
262	270	409	503	449	231	358	200	414	376	406	421			421	7.27149	7.6998
217	322	330	479	276	232	267	221	427	361	354	422			422	5.25452	3.32052
250	337	363	563	270	294	242	255	440	284	309	423			423	6.59085	2.14112
218	340	369	536	246	216	200	288	457	414	434	424			424	2.86616	3.47831
290	336	322	491	522	164	311	195	480	361	386	425			425	7.90013	8.49744
249	307	346	472	283	200	302	193	408	382	342	426			426	5.54987	4.63181
246	325	333	559	289	194	210	196	385	331	425	427			427	5.43806	2.59899
235	328	349	576	264	178	393	161	477	376	442	428			428	5.64872	5.78213
227	334	355	474	226	242	229	220	425	349	348	429			429	5.08985	2.16873
295	315	330	508	281	283	227	243	482	380	397	430			430	4.43073	3.52965
259	270	389	511	259	233	323	244	451	338	401	431			431	6.44245	4.61443
227	394	386	485	270	206	270	230	460	237	321	432			432	6.96519	2.80872
292	341	375	574	322	199	227	250	441	363	319	433			433	4.91396	3.045
230	317	375	517	551	195	379	184	471	291	387	434			434	8.4893	8.2149
224	297	352	493	273	265	298	213	402	326	411	435			435	6.26982	3.91262
279	346	338	503	282	183	208	216	446	256	286	436			436	6.62404	1.66096
227	341	334	581	265	221	269	188	482	398	398	437			437	4.16436	4.68712
222	293	382	507	269	290	343	175	499	430	371	438			438	4.74551	6.44398
238	311	401	547	280	262	301	234	477	398	412	439			439	5.04518	5.32997
191	345	327	506	252	224	261	229	449	358	426	440			440	4.63772	3.78722
266	339	339	380	265	214	355	205	450	333	402	441			441	8.24638	3.76645
299	283	386	491	253	329	308	188	438	367	370	442			442	6.18026	4.6865
247	339	318	526	287	189	238	248	487	381	336	443			443	3.79375	3.13377
236	344	380	467	388	250	289	218	450	299	368	444			444	7.91935	5.96138
280	370	338	521	265	275	295	209	466	298	381	445			445	6.78904	3.47674
284	338	343	501	305	226	323	180	447	293	393	446			446	7.358	4.53282
206	298	345	461	263	214	257	202	447	294	356	447			447	6.74765	2.46669
236	401	341	517	380	229	302	178	420	316	404	448			448	6.8805	5.66206
237	267	397	566	279	293	411	195	433	361	448	449			449	6.22303	6.37158
263	303	357	523	305	119	357	196	407	364	409	450			450	6.33989	5.04975
225	335	328	529	331	200	216	213	429	236	386	451			451	6.74675	1.81933
274	297	360	515	270	247	227	250	471	275	407	452			452	6.42236	2.183
235	344	344	480	248	229	342	205	445	275	379	453			453	7.75972	3.80474
212	365	347	422	261	299	238	181	478	348	342	454			454	4.95242	3.80656
326	360	459	394	260	349	285	199	601	225	449	455			455	9.27688	4.00937
240	287	391	536	422	203	226	258	438	320	397	456			456	7.14656	6.96879
258	292	388	565	256	240	367	173	413	371	343	457			457	5.73213	5.99707
253	367	323	397	286	265	168	241	513	342	340	458			458	5.07061	1.91619
251	320	380	474	247	183	280	263	445	329	425	459			459	5.71272	2.70409
282	311	388	501	391	211	368	235	436	299	352	460			460	7.92219	6.52115
257	324	388	508	252	225	314	245	476	359	355	461			461	5.57669	4.54344
218	316	371	253	271	228	327	205	500	319	319	462			462	9.13859	2.745
186	311	285	483	256	126	347	203	332	290	421	463			463	7.18888	4.07807
269	321	325	474	486	212	296	231	451	364	367	464			464	7.95748	7.95447
230	343	342	522	237	201	302	184	443	337	336	465			465	6.29779	4.04661
331	300	378	479	280	262	318	187	415	267	395	466			466	8.24377	3.8017
278	368	337	556	362	246	166	253	479	351	404	467			467	4.7646	2.68194
261	314	330	507	342	175	381	156	397	394	342	468			468	5.73459	6.55397
239	319	363	520	296	260	326	228	442	381	423	469			469	5.44578	5.63896
273	334	402	517	260	252	370	155	505	355	347	470			470	6.70773	5.6552
241	327	373	547	316	251	261	234	391	358	319	471			471	5.06712	3.16641
237	392	313	555	272	216	249	229	459	362	347	472			472	4.26049	3.32487
242	318	348	500	240	244	378	219	482	374	397	473			473	5.64498	5.9843
240	344	376	553	278	185	270	181	536	397	370	474			474	3.61315	4.26774
322	393	337	554	348	203	240	193	472	311	432	475			475	6.63458	5.83666
216	362	344	528	269	247	330	199	434	436	372	476			476	3.96199	5.99835
294	376	307	548	249	165	210	224	359	312	341	477			477	5.47982	2.1058
303	324	298	492	358	250	336	223	382	209	419	478			478	8.54433	5.24213
268	334	369	499	276	242	315	225	448	322	373	479			479	6.70481	4.22603
295	375	381	535	258	179	298	230	473	328	347	480			480	5.78391	3.96676
308	327	390	541	233	202	334	261	475	367	353	481			481	5.9018	4.69562
256	372	394	543	254	224	273	293	432	394	338	482			482	4.42395	3.52012
336	313	367	540	276	239	334	174	482	433	327	483			483	4.77839	6.1276
236	343	360	476	237	286	248	207	431	304	396	484			484	6.53462	2.93329
293	361	330	523	243	240	238	207	498	342	289	485			485	4.45759	2.99945
294	321	348	486	234	225	296	257	422	269	319	486			486	7.60466	2.948
227	310	339	471	251	232	326	249	475	325	426	487			487	6.25521	4.50714
318	349	346	486	267	253	334	176	482	323	282	488			488	7.34886	4.40362
270	287	390	543	310	267	266	251	418	339	446	489			489	5.84134	3.83499
189	340	390	440	267	251	253	225	443	315	291	490			490	6.57938	2.56185
236	325	397	473	349	177	293	224	407	402	357	491			491	5.68275	6.68913
274	299	298	483	243	144	215	202	781	458	298	492			492	1.71368	5.41037
281	347	388	508	271	306	316	230	397	344	348	493			493	6.69477	4.42726
308	309	378	523	468	323	368	219	526	399	365	494			494	6.94731	8.41111
258	334	362	424	439	236	313	250	509	354	379	495			495	7.87451	6.72028
233	302	449	599	470	279	378	233	514	431	530	496			496	6.49839	8.72734
222	370	358	514	279	211	180	240	446	336	368	497			497	4.3645	1.72151
253	343	348	508	264	250	279	207	420	259	422	498			498	7.26021	3.18893
244	363	371	500	325	216	348	242	491	391	439	499			499	5.45359	6.74728
286	315	389	563	535	290	423	146	533	289	435	500			500	8.25287	8.1219
162	418	344	576	290	241	283	219	455	361	327	501			501	4.48851	4.17902
502	321	390	299	347	573	479	246	490	568	475	502			502	14.0901	3.20796
278	335	351	576	290	276	325	231	495	382	354	503			503	5.45219	5.28932
271	352	321	441	274	230	292	149	444	230	363	504			504	8.18469	2.85412
250	337	342	512	264	201	289	159	463	300	319	505			505	6.88116	3.47152
269	295	382	594	483	188	376	199	467	308	408	506			506	7.86955	7.65124
219	341	360	489	443	280	202	249	416	336	315	507			507	7.62317	7.23687
247	255	355	495	253	196	381	248	436	304	388	508			508	7.07795	4.84846
270	309	356	485	255	234	268	241	431	428	420	509			509	3.81938	4.27128
274	328	403	462	334	358	232	263	462	338	369	510			510	6.19423	3.20545
257	383	327	500	254	301	205	228	488	275	360	511			511	5.87147	1.77276
242	301	336	518	302	212	252	219	402	259	333	512			512	6.90602	2.16748
210	362	308	461	392	224	336	231	442	315	342	513			513	7.70458	6.21183
251	337	383	578	404	229	122	282	404	475	341	514			514	5.96337	8.21727
249	340	413	489	334	255	302	208	485	410	403	515			515	5.47361	6.12329
257	298	344	450	512	280	324	218	505	217	313	516			516	8.9917	7.06082
304	276	429	546	278	233	297	244	459	404	423	517			517	5.15151	5.30103
270	298	369	482	285	163	238	250	482	259	414	518			518	6.47464	2.22423
191	334	431	426	363	316	435	239	562	312	355	519			519	6.8846	6.01327
302	338	354	559	471	238	403	152	396	357	341	520			520	7.40718	7.45212
199	343	395	484	294	309	361	168	476	404	341	521			521	5.4153	6.18971
244	313	365	480	284	289	371	191	455	346	392	522			522	6.73618	5.68623
231	309	364	596	297	470	376	166	412	341	386	523			523	7.07988	4.7049
245	308	314	526	266	152	192	196	466	264	440	524			524	6.2751	2.05756
243	316	420	415	381	307	263	223	489	298	455	525			525	7.79127	5.22099
273	364	365	521	234	288	308	196	434	389	347	526			526	5.30755	5.27203
262	251	401	469	260	278	240	218	519	388	366	527			527	4.37674	4.11218
646	412	399	354	270	426	530	270	519	601	451	528			528	14.1386	2.42721
289	365	348	453	255	255	227	223	480	211	337	529			529	7.32045	1.6585
297	366	359	513	313	219	266	223	447	321	335	530			530	6.04055	3.81201
227	352	372	506	328	251	226	218	466	400	378	531			531	4.26573	4.19418
239	290	346	444	331	254	162	250	391	311	405	532			532	6.24272	1.88869
430	311	445	379	272	277	477	245	532	312	433	533			533	10.2121	4.27152
263	333	384	489	306	307	446	161	502	439	353	534			534	5.01363	6.93024
313	362	374	505	306	275	305	254	463	298	388	535			535	7.15834	4.23272
266	313	341	499	288	210	310	197	433	221	345	536			536	8.33282	3.39462
322	342	434	511	466	275	248	235	443	411	371	537			537	6.87856	8.42088
236	341	377	518	308	254	251	237	505	328	418	538			538	5.71691	3.55948
262	333	347	531	554	252	250	210	465	347	386	539			539	7.84762	8.3679
278	297	395	398	268	226	370	149	526	232	415	540			540	8.81501	4.17002
247	313	398	492	371	220	365	219	491	387	411	541			541	6.10554	6.85335
252	274	377	497	269	348	347	248	456	308	451	542			542	7.67105	4.53779
287	304	371	583	366	203	300	227	468	472	393	543			543	4.96629	7.96703
311	284	420	511	268	187	386	191	472	212	375	544			544	7.97236	4.69358
296	269	386	508	416	196	391	164	415	269	374	545			545	7.98659	6.77062
213	432	375	568	273	131	222	234	664	326	418	546			546	1.26752	5.29492
206	315	287	415	287	252	263	202	466	413	395	547			547	4.73746	3.52425
263	294	307	488	247	263	260	228	402	369	384	548			548	5.24196	3.51205
255	308	392	534	280	246	180	216	445	326	407	549			549	5.41049	2.23122
422	347	432	350	240	332	352	202	560	310	385	550			550	10.6274	4.253
260	317	428	512	249	281	404	223	531	415	327	551			551	4.90309	6.69818
229	328	345	585	430	262	299	247	432	369	408	552			552	6.82037	7.31981
324	329	347	509	262	226	208	244	350	288	450	553			553	6.46678	2.34561
257	314	350	501	264	288	216	242	406	314	421	554			554	5.93034	2.36288
245	323	335	472	258	243	277	221	393	280	415	555			555	7.17523	2.87074
288	270	338	497	289	297	242	259	449	348	479	556			556	5.72976	3.55605
238	374	385	539	277	240	247	221	485	284	420	557			557	6.06982	3.10546
258	302	337	539	377	178	205	245	420	271	380	558			558	6.21938	2.1264
255	313	392	522	276	294	256	247	468	392	446	559			559	4.79792	4.00464
220	329	276	485	333	219	256	235	420	238	373	560			560	7.22286	2.01607
235	366	421	490	271	177	197	214	482	279	354	561			561	5.72721	2.06634
256	349	331	462	283	307	231	258	412	333	415	562			562	6.10298	2.54135
260	299	353	426	252	226	305	244	416	303	311	563			563	7.71807	3.13358
232	325	390	485	289	218	269	238	419	265	452	564			564	6.83339	3.08324
279	340	362	450	277	197	219	228	471	330	357	565			565	5.16293	2.3664
277	337	414	409	260	233	292	218	485	289	349	566			566	8.03311	3.4221
266	366	362	459	303	299	299	209	391	321	382	567			567	6.7772	3.82665
273	314	360	418	256	225	285	240	454	274	306	568			568	7.95751	2.86498
266	327	334	521	480	159	223	284	449	292	439	569			569	7.96383	7.572
183	276	336	545	267	267	339	136	422	425	361	570			570	4.76288	6.2469
287	321	364	505	347	274	219	268	417	204	429	571			571	7.05842	2.42687
383	342	379	233	490	580	204	243	461	371	372	572			572	14.3685	6.7983
265	345	369	490	292	242	257	221	441	277	385	573			573	6.86643	2.56329
257	297	408	515	519	246	378	189	464	293	426	574			574	8.4542	8.01966
290	344	378	505	260	358	162	235	365	250	397	575			575	6.57587	1.79565
191	355	320	536	281	159	203	253	504	354	393	576			576	3.59815	2.26247
247	359	401	397	297	275	237	276	462	320	356	577			577	7.45998	2.14559
326	324	413	538	288	304	418	176	455	291	413	578			578	7.4625	5.67094
236	301	397	470	287	176	373	216	452	315	438	579			579	6.46766	5.25662
289	339	390	469	340	299	398	192	489	343	367	580			580	7.00196	5.95758
239	298	348	499	267	189	320	195	395	274	386	581			581	7.62685	3.97222
279	362	362	541	289	221	231	193	399	291	376	582			582	5.90686	2.41016
225	322	333	492	303	216	234	268	464	246	428	583			583	6.76347	2.23272
284	312	363	389	268	281	338	179	453	332	355	584			584	8.23749	4.23641
349	305	439	391	306	504	397	236	552	209	416	585			585	10.9144	5.19137
231	328	391	547	286	227	277	154	473	413	416	586			586	4.34839	5.56312
240	319	348	537	271	220	269	211	528	469	348	587			587	3.00961	5.62377
285	350	351	512	307	228	334	255	438	267	411	588			588	7.76683	4.69175
312	333	352	499	456	276	162	271	454	414	389	589			589	6.82609	8.24839
260	291	334	476	246	245	384	235	500	284	336	590			590	7.84068	4.76301
254	326	411	487	317	297	313	201	491	348	373	591			591	6.58014	5.42702
254	352	365	509	271	217	278	211	406	216	375	592			592	7.88005	2.69554
269	290	352	489	270	283	292	181	444	276	405	593			593	7.66479	3.37539
290	332	345	528	272	201	359	170	460	336	385	594			594	6.62801	5.06855
282	361	360	559	280	220	223	246	447	281	394	595			595	5.7336	2.1779
153	338	328	536	495	187	319	239	482	269	383	596			596	8.05721	7.25044
249	373	340	387	255	273	229	257	396	272	333	597			597	7.88648	1.65104
228	361	347	513	290	213	337	216	462	405	433	598			598	4.29442	6.30425
306	338	385	460	258	293	225	266	429	307	361	599			599	7.06961	1.74002
198	340	359	495	296	282	225	249	422	349	335	600			600	5.57129	2.76912
286	360	360	528	295	167	276	219	467	249	387	601			601	7.02646	3.06645
382	253	339	284	268	326	313	238	449	392	401	602			602	10.9397	4.15131
539	319	417	324	407	617	378	165	437	433	502	603			603	14.8558	3.51031
236	328	361	526	274	241	245	278	496	460	430	604			604	2.72344	4.3465
249	354	360	549	326	229	324	261	462	332	446	605			605	6.50686	5.55064
224	305	367	555	338	289	174	282	477	451	429	606			606	2.92929	4.02655
199	301	299	494	236	214	307	248	501	393	427	607			607	4.40838	5.2966
247	273	378	186	284	298	332	225	426	384	355	608			608	9.08934	2.56801
191	366	351	487	310	174	239	205	462	435	293	609			609	2.87033	4.34958
309	336	364	563	394	211	265	269	466	345	434	610			610	6.94402	6.93431
231	338	363	312	258	341	180	238	541	223	327	611			611	8.18141	2.12636
276	302	385	506	309	256	184	275	472	333	410	612			612	5.13943	2.29337
241	360	319	533	481	197	154	260	409	373	398	613			613	7.23805	7.96886
276	331	381	522	269	183	248	241	473	344	405	614			614	4.70152	2.92484
319	343	340	376	305	239	251	213	534	338	341	615			615	5.5677	2.68389
248	321	368	490	256	341	244	236	440	448	395	616			616	3.97872	4.4287
217	301	318	536	252	198	290	186	384	383	389	617			617	5.06231	4.31411
195	383	388	539	300	245	135	260	497	291	353	618			618	4.86315	1.55798
268	366	377	484	245	225	234	182	437	272	388	619			619	6.79291	2.48751
257	341	354	464	267	275	237	242	435	271	352	620			620	7.02241	1.87745
237	339	398	408	263	248	327	178	506	294	345	621			621	7.98769	4.10462
296	291	352	491	354	219	169	208	390	372	357	622			622	4.98077	2.80032
295	347	345	514	293	226	224	263	452	350	336	623			623	4.85831	2.50327
243	317	300	539	398	132	264	228	747	439	280	624			624	1.89034	5.60812
183	340	401	510	575	265	278	188	469	361	421	625			625	8.17247	8.56616
259	340	380	361	327	319	231	232	452	294	331	626			626	7.87573	2.37582
305	300	411	547	360	222	256	211	416	383	355	627			627	5.97053	5.71122
200	372	343	534	282	254	349	131	511	330	310	628			628	6.5986	5.22587
221	337	349	372	437	204	272	154	501	336	334	629			629	7.94942	6.35678
248	328	346	533	266	210	345	190	430	262	441	630			630	7.40473	4.35543
246	334	374	467	268	326	281	208	449	366	310	631			631	5.57941	3.89653
260	334	440	557	241	278	397	204	488	310	409	632			632	7.0773	5.48401
219	352	362	525	415	190	254	200	487	376	360	633			633	6.79977	6.97473
256	351	367	493	294	228	247	205	443	401	427	634			634	3.95131	3.86628
272	324	372	514	266	269	366	169	506	364	399	635			635	6.48144	5.81802
347	361	348	337	240	200	236	277	441	231	406	636			636	8.42641	2.06607
289	348	356	582	286	114	187	204	531	325	388	637			637	3.51989	2.82375
247	294	377	504	287	207	278	240	463	310	476	638			638	6.56341	4.42803
246	310	335	498	289	196	351	212	445	368	453	639			639	5.55123	5.66924
260	302	311	511	255	203	242	229	356	401	437	640			640	4.17214	3.01498
264	338	382	517	275	261	272	170	462	331	354	641			641	6.31023	4.00457
232	336	427	492	336	321	368	232	483	356	381	642			642	6.51718	6.01473
731	372	375	325	469	652	228	202	509	280	520	643			643	15.4906	4.28262
233	379	369	610	406	251	327	180	508	434	401	644			644	5.4264	7.74874
339	363	420	236	269	299	243	237	511	224	374	645			645	9.57898	3.22091
220	271	382	496	283	186	449	165	452	363	361	646			646	5.77203	6.45826
254	309	357	430	266	244	324	214	453	245	385	647			647	8.49542	3.39934
189	427	431	522	618	237	257	270	489	360	390	648			648	8.11844	8.70546
267	366	381	534	268	186	299	175	486	292	384	649			649	6.81846	3.77266
236	350	303	582	362	284	210	211	424	415	418	650			650	3.8984	4.67197
262	302	393	513	272	272	334	225	408	257	322	651			651	8.02287	4.17437
281	334	327	526	267	207	243	242	465	281	325	652			652	6.10224	1.97294
263	260	345	533	253	217	365	178	448	282	417	653			653	7.29895	4.74977
271	322	333	489	406	216	292	210	409	291	390	654			654	8.10508	6.37963
199	364	314	518	274	207	303	233	406	301	372	655			655	6.54082	3.3039
257	329	314	515	324	174	202	273	451	387	390	656			656	3.63262	2.48287
196	394	319	576	257	149	217	268	458	390	297	657			657	2.98446	2.26719
254	317	314	459	225	277	271	199	443	270	415	658			658	7.40509	3.07704
293	298	375	431	271	176	395	176	397	181	353	659			659	8.78936	3.68268
237	274	360	486	240	190	205	287	448	369	351	660			660	4.12105	2.32414
238	365	365	517	460	330	185	282	499	394	416	661			661	6.98616	7.99918
379	253	393	339	238	383	394	183	412	384	435	662			662	11.1906	4.39323
236	297	352	468	272	172	230	233	461	306	367	663			663	5.89914	2.11698
271	294	332	535	241	198	254	269	352	409	286	664			664	4.2264	3.93835
235	266	366	527	253	286	254	268	414	419	454	665			665	4.3071	4.27098
226	339	359	487	352	198	352	166	475	340	367	666			666	6.34861	6.21175
270	326	372	501	250	296	360	247	501	329	363	667			667	6.63204	5.17064
279	331	424	519	240	221	302	240	503	302	369	668			668	6.58049	3.81177
291	250	337	441	255	274	247	182	427	326	392	669			669	7.10418	3.12002
253	310	387	533	373	200	313	251	498	229	438	670			670	7.64946	5.91286
263	326	354	544	261	274	250	214	417	372	348	671			671	4.83464	3.64185
311	253	399	475	278	208	183	204	492	272	462	672			672	6.71513	2.13689
264	359	386	533	491	237	206	249	495	332	435	673			673	7.52308	8.0243
282	378	340	575	625	202	187	241	452	396	408	674			674	7.50644	8.89571
223	295	389	504	310	264	357	144	484	351	405	675			675	6.72225	5.93954
258	316	310	467	258	179	151	278	440	277	397	676			676	5.75849	1.24666
258	329	360	495	556	146	347	240	443	336	399	677			677	8.20977	8.44663
252	308	361	503	286	265	375	159	437	399	455	678			678	5.40713	6.42149
225	300	298	479	325	193	203	218	439	324	357	679			679	5.61382	1.94581
287	322	370	555	310	283	371	215	454	339	440	680			680	6.59451	6.04626
269	289	341	523	366	190	297	207	417	325	378	681			681	7.19309	6.18101
239	296	365	480	279	215	362	205	490	336	360	682			682	6.73597	5.32359
260	303	408	515	312	366	350	213	477	423	403	683			683	5.40908	6.20384
264	284	357	519	494	141	304	207	466	412	406	684			684	7.00067	8.30823
282	358	371	577	268	202	220	224	471	276	346	685			685	5.63908	2.15325
217	291	348	578	253	247	290	155	423	394	498	686			686	3.97124	5.43357
265	330	324	529	328	227	277	230	432	308	364	687			687	7.10362	4.6438
308	307	348	448	237	254	410	213	455	244	395	688			688	8.72616	4.34575
269	302	352	488	268	185	272	220	418	230	436	689			689	7.37187	2.68285
245	267	364	477	241	248	333	203	508	374	430	690			690	5.33921	5.487
220	345	365	516	248	179	239	245	458	284	387	691			691	5.88987	2.25903
284	354	381	486	352	235	263	212	428	285	329	692			692	7.684	5.04313
311	335	386	419	273	262	347	217	461	324	377	693			693	8.28239	4.39727
306	323	347	537	361	266	291	183	464	350	430	694			694	6.74849	6.09997
303	392	372	566	270	291	307	216	476	349	360	695			695	5.66508	4.79714
280	330	362	512	280	278	364	172	424	222	312	696			696	8.49818	4.06519
264	367	349	498	271	187	235	188	450	232	352	697			697	7.11037	2.3124
233	295	347	511	252	200	374	244	467	282	381	698			698	7.2618	4.74773
264	323	418	531	269	268	298	201	464	409	316	699			699	4.57719	5.23284
232	307	407	608	318	191	318	212	523	470	499	700			700	4.07932	7.42329
229	324	399	511	281	303	329	239	445	298	402	701			701	7.17465	4.28504
250	298	383	547	305	251	350	209	426	392	434	702			702	5.50749	6.40111
235	256	309	533	312	187	368	162	458	425	419	703			703	4.877	6.99539
293	357	377	426	529	239	404	183	445	407	352	704			704	7.83478	8.20749
249	311	330	516	285	132	205	251	436	210	322	705			705	6.51291	1.35749
193	287	372	491	416	158	249	232	392	368	410	706			706	6.44968	6.98358
272	309	370	507	317	311	250	237	386	308	373	707			707	6.46382	2.64275
261	381	376	506	272	243	167	305	410	318	301	708			708	4.39576	1.65318
264	305	404	489	250	217	232	241	469	384	355	709			709	4.2522	2.95339
243	363	325	562	291	198	277	195	451	487	354	710			710	2.80474	5.94382
267	323	390	507	255	275	273	191	397	347	372	711			711	6.12817	3.95552
267	322	393	545	288	286	364	188	483	331	411	712			712	6.68192	5.86559
243	334	331	530	298	219	317	174	495	303	386	713			713	7.13378	4.51252
250	372	402	458	257	291	294	255	496	308	389	714			714	7.03826	3.50409
301	370	323	465	240	270	322	260	471	304	287	715			715	7.40666	3.23089
280	360	371	499	302	139	259	208	474	260	419	716			716	6.6446	2.87397
308	340	327	440	266	341	368	258	418	173	380	717			717	8.96038	4.21641
235	351	384	501	268	290	235	221	496	408	319	718			718	4.085	4.23909
286	327	420	546	282	269	392	221	464	357	440	719			719	6.48191	5.95685
286	354	377	531	257	212	285	189	409	449	324	720			720	3.38113	5.12417
245	328	312	539	224	261	481	227	473	227	496	721			721	8.07033	4.84588
228	302	395	524	256	271	208	262	433	389	407	722			722	4.16735	3.38686
239	328	354	475	251	241	233	220	343	320	363	723			723	6.24947	2.17874
245	313	367	509	280	241	379	264	445	365	332	724			724	6.39021	5.56136
244	344	379	511	279	317	293	293	471	396	431	725			725	4.76462	4.52544
201	352	324	577	269	243	247	244	507	287	434	726			726	5.73458	3.23629
278	240	366	536	271	223	379	202	425	429	405	727			727	5.38543	6.50337
297	357	346	563	289	294	232	215	426	242	383	728			728	6.6164	2.43168
286	308	373	479	271	277	319	187	489	287	408	729			729	7.78516	4.35794
239	285	387	358	364	225	311	225	463	410	356	730			730	7.48231	5.70394
482	319	404	541	402	274	396	193	549	313	373	731			731	9.80921	4.37238
254	323	386	467	289	341	269	235	460	251	398	732			732	7.68781	3.03408
291	365	355	526	278	298	370	170	478	495	267	733			733	4.29686	6.36152
300	329	301	480	269	313	209	262	446	220	374	734			734	7.339	1.6546
225	362	285	501	213	307	422	263	391	359	290	735			735	8.19119	5.25223
227	323	392	506	273	237	378	241	478	231	437	736			736	7.57448	4.53473
283	344	354	501	289	221	233	276	464	241	349	737			737	6.6106	1.70499
276	297	358	499	268	211	282	264	457	324	356	738			738	5.93272	3.17052
222	345	378	512	251	216	400	182	500	340	378	739			739	6.4994	5.50009
289	278	380	439	229	258	309	191	436	315	358	740			740	7.79388	3.95878
198	395	397	542	267	261	319	176	477	372	391	741			741	5.205	5.32578
166	332	402	412	266	218	316	176	523	392	345	742			742	4.91818	5.33698
297	360	369	538	382	243	248	244	432	288	412	743			743	7.40096	6.07255
245	287	364	460	243	215	422	186	423	384	331	744			744	6.06551	6.00117
238	269	321	482	524	209	148	284	462	466	363	745			745	7.10206	8.29651
237	316	336	548	352	185	301	219	367	431	419	746			746	5.28407	6.95875
269	348	377	491	346	236	201	238	500	358	353	747			747	4.69458	2.76296
197	340	322	536	387	146	219	192	451	399	395	748			748	3.79173	2.58911
262	276	320	494	239	261	240	179	359	326	399	749			749	6.34637	2.85209
267	354	381	526	274	233	372	195	506	408	360	750			750	4.59666	6.59669
257	313	300	501	258	139	253	195	437	353	329	751			751	4.87586	3.43843
265	328	416	464	297	237	374	217	458	294	342	752			752	7.6632	5.05944
231	341	353	495	260	315	299	196	489	367	384	753			753	5.36803	4.66743
256	294	376	500	264	245	290	209	481	404	463	754			754	4.44359	5.38314
251	370	376	498	280	200	217	240	489	353	378	755			755	4.39298	2.54769
220	346	371	547	265	265	231	192	434	391	348	756			756	4.36459	3.62151
305	320	358	477	248	343	346	194	406	375	382	757			757	6.88425	4.76567
239	284	356	506	251	225	336	220	471	334	459	758			758	6.32314	4.88731
253	358	318	476	278	194	257	192	474	227	351	759			759	7.61787	2.71133
300	363	374	529	335	292	329	214	470	332	425	760			760	6.7259	5.79839
259	380	277	523	274	209	295	187	429	276	333	761			761	7.55188	3.64991
277	287	379	542	284	271	388	193	430	469	377	762			762	4.60594	6.99859
242	321	384	510	642	230	293	196	504	272	331	763			763	8.62627	8.47651
210	351	337	487	262	184	228	229	472	302	349	764			764	5.86706	2.12735
265	326	389	496	265	308	307	214	418	413	349	765			765	5.1037	4.8677
268	328	338	578	285	179	240	280	486	364	389	766			766	3.79219	2.92039
264	306	373	494	287	216	285	277	412	342	422	767			767	5.71344	3.22099
243	313	340	456	313	255	213	243	439	257	348	768			768	6.83906	1.74245
241	372	186	434	254	304	389	289	374	89	335	769			769	9.53343	4.98769
230	331	325	467	263	191	184	262	503	381	392	770			770	4.13617	2.29996
238	331	327	495	369	196	267	227	480	252	343	771			771	8.05102	5.42903
219	329	319	451	276	237	191	283	517	363	295	772			772	4.51593	1.88561
229	369	359	545	635	280	330	296	469	367	402	773			773	8.22927	8.785
285	357	368	478	360	232	297	261	501	339	419	774			774	6.89438	5.99866
255	291	363	530	232	241	299	258	412	324	410	775			775	6.08128	4.01857
469	242	382	404	285	238	370	207	467	212	434	776			776	9.72839	4.05526
250	278	412	533	290	306	403	197	437	296	398	777			777	7.46423	5.4509
249	300	380	493	401	279	421	241	461	377	302	778			778	6.71117	6.49777
266	295	380	477	268	291	347	193	442	358	409	779			779	6.63719	5.17289
486	346	379	379	303	459	270	210	513	458	490	780			780	12.6522	3.92427
228	355	398	488	245	237	261	188	534	340	406	781			781	5.45294	4.16896
289	314	373	370	277	235	301	214	369	290	423	782			782	8.59639	2.65389
219	290	378	489	344	214	283	237	521	335	486	783			783	6.39255	5.06738
210	309	360	503	244	209	255	221	394	304	450	784			784	6.42211	3.15553
242	377	401	539	271	284	221	271	381	264	380	785			785	6.42236	2.03202
246	326	313	469	269	239	366	152	441	236	370	786			786	8.5488	3.91645
222	363	335	456	253	229	200	214	445	287	395	787			787	5.83201	1.88177
245	347	373	557	273	236	257	218	464	341	367	788			788	5.13494	3.78167
251	293	349	521	418	210	233	230	504	440	384	789			789	6.10218	7.79044
225	313	356	539	242	260	298	248	454	280	423	790			790	6.70492	3.38754
250	309	360	488	254	217	162	262	468	345	392	791			791	4.6354	1.87998
302	382	314	415	274	161	136	179	409	158	298	792			792	6.9415	1.17887
172	331	298	439	316	165	305	234	517	207	460	793			793	7.19456	3.23704
203	371	384	586	430	186	291	225	451	252	413	794			794	7.64955	6.53146
256	319	378	521	243	254	227	172	459	433	414	795			795	3.8245	4.30077
264	305	425	478	300	179	325	258	497	370	358	796			796	4.85839	5.04742
259	357	383	485	274	233	222	290	449	248	411	797			797	6.42113	1.63015
325	310	415	508	302	318	255	206	467	281	358	798			798	7.3142	3.50579
260	368	399	537	245	249	259	248	416	383	383	799			799	4.23376	3.44474
264	322	383	502	250	153	224	221	443	392	354	800			800	3.4327	2.95377
235	337	354	446	244	267	225	279	448	293	349	801			801	6.55701	1.6634
279	337	392	498	266	253	225	253	433	283	399	802			802	6.29052	2.04659
327	323	319	467	244	265	230	278	420	250	337	803			803	7.41757	1.33846
277	287	352	560	270	235	236	252	425	441	375	804			804	3.31355	3.93164
283	338	362	490	461	268	339	199	445	384	378	805			805	7.41113	7.99922
264	299	319	452	453	298	276	246	363	249	346	806			806	8.94016	6.89179
274	335	386	564	401	212	374	293	495	366	405	807			807	6.23039	7.21878
247	324	375	479	260	300	253	205	430	312	323	808			808	6.40126	2.82538
233	316	294	462	233	163	169	282	408	268	386	809			809	5.93192	1.20896
263	243	307	517	264	208	319	171	403	370	423	810			810	5.32414	5.15998
274	294	334	535	506	139	233	237	411	307	381	811			811	8.03754	7.75207
247	338	318	484	273	219	248	206	378	180	337	812			812	7.9032	2.11123
253	353	361	514	289	177	272	194	440	269	375	813			813	6.97129	3.0051
293	311	305	648	272	165	253	210	444	285	472	814			814	6.26743	3.78395
256	376	204	297	231	171	475	310	365	98	288	815			815	9.63748	4.88796
251	302	350	499	292	120	210	221	506	458	405	816			816	2.18287	3.90373
226	327	440	407	300	287	328	178	520	482	408	817			817	4.18436	5.63873
266	324	383	527	251	270	372	203	469	311	393	818			818	7.07951	5.32492
215	312	325	525	254	234	253	245	488	347	352	819			819	5.23293	3.0524
262	372	370	566	320	244	176	232	482	335	308	820			820	4.63929	2.14847
258	352	377	435	263	299	280	202	471	296	291	821			821	7.24724	2.8285
243	316	297	355	266	242	296	244	324	370	329	822			822	6.94894	2.97999
286	317	392	504	246	258	298	187	505	451	472	823			823	3.8981	5.8034
260	310	358	558	392	160	310	199	496	314	391	824			824	7.31953	6.6224
196	318	381	443	381	262	312	189	462	252	333	825			825	8.2012	5.81732
309	347	380	469	257	257	237	214	475	330	362	826			826	6.27306	2.94426
211	317	426	530	433	236	321	155	467	343	336	827			827	6.85225	6.94828
259	318	366	568	266	300	333	237	480	356	381	828			828	5.89946	5.25016
295	307	344	482	284	247	315	214	524	242	371	829			829	8.23632	3.778
217	315	372	477	444	225	380	189	447	342	422	830			830	7.39373	7.55818
235	337	348	466	255	220	291	251	502	322	411	831			831	6.15485	3.65491
311	326	418	569	317	291	325	188	490	379	418	832			832	5.88839	5.99811
290	347	341	449	313	247	170	303	430	260	351	833			833	6.57969	1.47199
231	338	366	537	270	269	229	227	507	471	414	834			834	2.58175	4.44225
230	286	356	518	367	196	341	194	375	430	447	835			835	5.53883	7.2434
220	392	359	509	268	228	311	244	547	262	325	836			836	6.63015	3.2646
248	290	324	564	569	198	340	215	405	390	400	837			837	7.98348	8.69298
288	223	252	453	268	184	286	193	723	423	347	838			838	2.26672	5.71412
233	342	350	605	415	243	273	260	448	288	454	839			839	7.23145	6.73333
280	329	310	499	252	211	141	249	422	442	403	840			840	2.67507	2.62588
235	311	385	474	304	173	265	240	536	371	378	841			841	4.40709	4.20469
270	318	348	452	249	183	273	222	421	353	336	842			842	5.6609	3.4772
243	356	382	516	271	301	278	177	444	304	361	843			843	6.47211	3.65271
266	328	378	576	261	166	146	290	431	365	422	844			844	3.88852	2.14662
282	355	380	493	259	347	289	222	433	270	419	845			845	7.58355	3.64724
277	327	416	572	333	266	242	197	494	454	362	846			846	3.77015	5.95832
269	354	373	464	267	370	294	234	511	399	371	847			847	4.78007	4.89142
249	307	333	534	249	220	355	200	428	294	436	848			848	7.31462	4.52972
306	301	338	452	281	269	296	132	446	320	391	849			849	7.3953	4.02105
203	303	335	537	439	277	214	210	439	328	415	850			850	7.29016	7.4652
266	336	208	498	221	207	443	277	394	148	392	851			851	9.41979	5.103
274	295	399	474	258	223	343	229	423	409	347	852			852	4.82523	5.3859
287	361	427	558	615	237	306	207	399	321	399	853			853	8.26769	8.55417
277	294	383	460	529	296	277	264	443	363	362	854			854	8.38455	8.04069
268	375	418	478	388	353	265	224	461	383	426	855			855	6.89448	6.57312
267	296	413	469	275	289	369	176	527	275	428	856			856	8.39497	4.442
239	345	369	510	335	257	246	189	478	390	371	857			857	4.9756	4.78391
284	379	383	503	276	271	270	207	451	218	440	858			858	7.34428	3.28274
322	303	342	535	247	213	318	212	483	340	425	859			859	6.10719	4.92658
234	300	278	581	249	192	274	203	412	272	462	860			860	6.46912	3.61794
357	332	379	358	258	299	320	228	486	259	358	861			861	9.97653	3.90789
198	273	373	249	244	253	277	224	508	353	402	862			862	9.14001	2.55118
171	295	325	563	419	208	334	165	470	364	420	863			863	6.17854	7.46782
266	308	360	512	257	234	284	172	497	290	443	864			864	6.73544	4.22924
286	324	375	530	258	284	345	219	427	306	424	865			865	7.46801	4.73143
264	344	359	503	368	240	316	231	424	298	292	866			866	7.92262	5.37844
234	303	410	486	262	288	277	225	443	349	402	867			867	5.65724	3.77066
506	386	430	575	279	454	282	198	583	288	459	868			868	11.1347	4.25227
311	280	322	500	248	265	231	218	345	271	386	869			869	6.9471	2.32411
303	329	367	537	280	169	183	229	421	372	371	870			870	3.83446	2.4112
275	344	363	541	280	193	203	195	478	315	416	871			871	5.23311	2.67227
290	315	347	568	269	165	257	207	451	374	438	872			872	4.7047	4.04861
242	374	414	549	303	197	343	223	504	350	385	873			873	5.92909	5.18943
304	368	396	515	267	239	357	198	506	304	365	874			874	7.19032	4.90445
202	340	366	536	279	252	264	233	431	323	451	875			875	5.98938	3.329
180	302	332	479	253	328	336	208	503	479	343	876			876	4.13617	6.22341
225	347	317	504	269	225	170	200	395	324	399	877			877	5.15422	1.65657
446	368	480	311	265	260	330	314	600	380	372	878			878	10.881	4.16769
231	374	321	520	245	232	212	177	411	298	316	879			879	5.67926	1.87217
279	294	331	283	251	253	246	217	443	348	396	880			880	8.97775	2.36555
343	307	380	348	262	464	348	161	487	290	283	881			881	10.8824	4.93718
290	355	346	531	269	242	295	203	407	237	383	882			882	7.75541	3.18081
252	336	376	538	270	331	216	247	416	253	381	883			883	6.59284	2.23785
259	336	351	506	294	234	233	194	448	333	409	884			884	5.52758	3.08582
247	352	374	469	262	252	293	255	446	259	382	885			885	7.28105	2.86189
282	344	429	567	257	288	350	197	494	271	310	886			886	7.1916	4.88786
275	373	343	572	269	184	285	260	443	316	294	887			887	5.76867	3.76714
308	276	426	540	423	288	310	238	461	334	445	888			888	7.20657	6.94766
260	332	337	542	287	198	294	255	479	331	397	889			889	5.698	4.17527
176	361	394	466	302	199	363	157	492	374	376	890			890	5.44574	6.12668
414	325	389	344	236	340	339	235	461	252	396	891			891	10.3917	4.02385
299	348	349	588	255	170	290	210	453	371	378	892			892	5.34113	4.47677
202	336	358	472	314	241	322	225	395	299	352	893			893	6.68714	3.60338
247	369	366	476	264	300	351	172	387	318	304	894			894	7.19295	4.54071
274	393	353	497	318	267	315	193	403	273	328	895			895	7.8852	4.576
225	342	400	427	603	210	225	257	456	360	342	896			896	8.77367	8.36723
303	347	357	583	239	225	186	236	432	359	431	897			897	4.44226	2.2737
210	381	408	422	323	337	305	205	506	422	397	898			898	4.80729	5.37842
285	393	397	540	270	244	261	196	564	369	499	899			899	5.23837	4.13272
223	360	324	471	305	202	237	259	456	235	385	900			900	6.78035	1.88108
240	336	379	495	265	246	308	175	473	294	346	901			901	6.86018	3.93838
263	306	350	492	308	195	353	205	508	408	449	902			902	4.56753	6.52416
312	418	440	273	410	569	205	318	573	275	405	903			903	12.5935	7.05978
248	311	367	558	303	232	232	210	356	299	378	904			904	5.97611	2.44049
451	317	353	315	300	473	377	222	505	644	310	905			905	13.3237	3.80149
266	335	388	517	276	273	326	207	392	257	405	906			906	7.81158	3.86265
207	337	361	514	347	286	297	241	428	319	396	907			907	6.42177	5.29952
302	270	401	563	328	166	283	191	413	337	360	908			908	6.38423	5.19808
287	344	392	561	254	224	250	277	459	411	367	909			909	3.90849	3.57901
317	308	311	498	285	286	360	190	441	300	381	910			910	8.06276	4.47448
222	265	319	512	498	171	422	191	326	365	428	911			911	7.59938	7.7332
278	355	395	555	282	326	205	294	474	345	390	912			912	4.77208	2.91917
277	298	333	529	263	189	407	174	453	352	334	913			913	6.87227	5.55724
280	334	390	474	274	305	306	185	470	277	447	914			914	7.7968	4.08024
309	322	384	568	318	191	226	246	411	259	390	915			915	6.12728	2.03913
247	311	375	474	238	267	327	238	451	373	358	916			916	5.76867	4.85034
225	289	338	520	278	145	256	234	417	397	448	917			917	3.38997	3.71611
614	403	458	465	300	622	349	196	571	205	462	918			918	11.7357	4.24248
300	357	386	526	383	281	276	205	454	339	392	919			919	7.0467	6.06
295	289	368	490	272	174	410	210	453	312	365	920			920	7.4301	5.09097
295	324	391	535	250	259	227	236	498	377	402	921			921	4.20815	3.6969
289	273	374	497	258	227	352	205	468	410	380	922			922	5.24397	6.14064
321	339	365	582	267	244	287	215	372	371	372	923			923	5.32715	3.93582
234	298	393	490	318	307	259	258	460	395	345	924			924	5.14437	4.58292
383	395	389	342	416	508	204	226	532	326	241	925			925	13.2427	6.84193
258	279	393	543	310	234	300	145	494	408	426	926			926	5.04651	6.52545
302	314	419	513	328	233	416	213	556	365	432	927			927	6.42914	6.12371
278	332	415	491	264	267	388	161	480	326	330	928			928	7.33956	5.4316
275	295	391	519	328	285	419	267	450	417	401	929			929	5.51619	6.76847
259	305	400	507	261	222	428	148	483	471	364	930			930	4.41142	7.45154
257	323	399	477	279	328	222	286	463	208	399	931			931	7.28567	2.46864
583	439	382	347	491	495	351	264	494	358	523	932			932	15.1804	4.11763
213	275	415	476	276	311	403	233	434	309	446	933			933	7.52613	5.07442
273	281	355	560	617	212	397	183	437	356	447	934			934	8.04564	8.79192
258	375	377	533	250	206	248	237	489	293	398	935			935	5.81841	2.71564
216	346	398	562	246	251	361	251	529	419	370	936			936	4.28464	6.82761
273	340	419	462	261	292	305	222	492	308	292	937			937	7.29808	3.24229
253	415	435	517	262	243	182	286	461	406	387	938			938	2.92023	3.19594
205	276	341	465	522	170	295	211	498	348	314	939			939	8.19881	8.04332
256	341	356	441	305	285	337	179	463	297	441	940			940	8.23337	4.34712
247	354	370	538	247	197	224	255	455	454	482	941			941	2.79142	4.13237
227	348	217	559	611	311	410	300	371	348	467	942			942	8.17324	8.48902
282	368	433	534	273	215	274	250	517	335	403	943			943	5.63943	4.14418
217	370	382	508	282	204	210	299	437	406	396	944			944	2.92223	2.86153
211	308	416	476	261	281	363	242	482	432	365	945			945	4.73257	6.39068
153	222	346	448	269	253	361	219	529	393	311	946			946	5.225	5.74802
280	369	374	516	267	273	240	222	492	307	442	947			947	6.02502	3.39681
233	351	382	533	326	194	382	199	466	376	409	948			948	5.50036	6.66425
275	296	301	450	267	333	301	177	424	339	331	949			949	7.38951	3.85019
277	308	401	546	597	329	334	224	502	327	366	950			950	8.48299	8.59519
323	311	366	482	268	303	141	228	450	292	367	951			951	5.6141	1.77611
217	344	383	311	264	298	317	215	464	291	357	952			952	8.73565	2.85219
211	363	325	503	269	246	310	166	455	390	367	953			953	4.61572	4.95653
225	287	352	541	237	266	266	224	500	360	409	954			954	5.24386	3.93874
280	308	350	526	257	172	256	218	408	335	356	955			955	5.82984	3.68432
271	360	377	531	378	272	228	217	429	254	428	956			956	7.67128	5.74653
277	291	332	488	245	236	270	264	404	249	392	957			957	7.2509	1.85288
233	342	358	574	379	214	196	256	505	359	471	958			958	6.68861	7.20984
280	352	379	538	246	291	320	184	500	401	399	959			959	5.21805	5.58304
265	336	377	513	268	289	205	194	466	256	387	960			960	6.4946	2.10881
217	304	379	472	315	164	359	241	473	282	385	961			961	7.04797	5.07267
290	371	382	511	350	240	275	279	543	355	424	962			962	6.53863	6.099
246	352	302	478	318	233	426	299	455	188	316	963			963	8.91221	4.84721
302	310	415	522	303	248	386	173	435	321	351	964			964	7.29447	5.46179
226	336	331	468	283	248	284	238	376	340	411	965			965	6.26957	3.34169
226	373	395	517	265	220	278	234	454	378	360	966			966	4.28972	3.89274
278	328	360	525	220	272	280	259	432	337	440	967			967	5.55096	3.80778
265	328	391	462	393	235	239	182	474	378	399	968			968	6.79819	6.70277
264	350	303	549	273	151	219	213	510	410	384	969			969	2.74151	3.29402
282	286	369	485	254	178	344	211	434	322	373	970			970	6.98728	4.7474
190	293	349	493	303	321	294	197	459	420	460	971			971	4.40084	5.91426
276	371	323	481	287	232	288	219	450	240	361	972			972	7.97006	3.16671
259	279	377	550	307	191	298	261	500	290	449	973			973	6.62401	4.76574
318	275	352	493	287	222	292	209	436	208	408	974			974	8.26317	3.21412
260	384	358	499	265	207	183	248	463	393	292	975			975	3.74772	2.04242
234	294	362	505	263	171	331	222	468	329	453	976			976	6.28954	4.83192
225	348	393	514	253	260	284	243	520	291	346	977			977	6.60654	3.32673
560	369	375	374	343	395	379	213	472	368	440	978			978	12.4876	3.79344
257	307	403	508	268	247	373	225	355	229	391	979			979	8.24959	4.04706
283	375	357	495	316	286	274	199	481	283	398	980			980	6.73305	3.74096
266	306	353	586	367	243	333	188	457	368	411	981			981	6.01675	6.92234
264	380	314	471	360	208	246	229	432	221	356	982			982	8.17875	5.04226
256	348	378	549	372	210	272	239	508	292	428	983			983	7.27752	6.37995
241	306	398	584	305	288	311	199	414	344	415	984			984	5.64464	5.88206
243	290	396	492	243	297	348	225	431	353	423	985			985	6.97671	4.77728
276	315	384	538	481	279	326	214	395	352	356	986			986	7.65306	7.82709
272	311	336	493	266	234	195	250	450	347	369	987			987	4.83586	1.85363
200	278	364	505	319	180	382	223	445	348	433	988			988	6.12824	5.66284
268	316	341	478	418	223	269	181	425	264	361	989			989	8.4825	6.40867
273	307	360	588	267	181	248	188	470	387	440	990			990	4.73847	4.26815
265	362	420	545	261	263	271	185	447	328	422	991			991	6.07056	4.458
250	293	402	527	323	274	468	131	422	387	433	992			992	5.88785	6.68444
201	352	301	558	249	238	256	218	472	467	483	993			993	2.50938	5.01976
280	308	383	545	294	231	331	188	474	385	380	994			994	5.52362	5.98233
294	390	331	560	239	180	205	211	410	313	391	995			995	5.07829	2.16721
258	364	381	582	292	216	225	202	536	319	502	996			996	5.63051	3.8796
232	280	393	519	352	229	207	214	413	335	425	997			997	5.56195	2.96135
227	343	315	461	222	242	258	246	449	263	341	998			998	6.84421	2.09831
318	353	379	578	360	204	271	191	512	380	362	999			999	5.67517	6.60097
273	230	340	522	702	202	416	208	437	383	496	1000			1000	7.96639	9.05884
221	342	371	548	262	207	389	240	392	323	420	1001			1001	6.35726	4.85814
263	356	381	543	273	298	189	226	467	393	363	1002			1002	3.88789	3.20585
268	340	326	496	532	222	307	157	462	258	424	1003			1003	8.67334	7.77855
219	312	321	498	547	181	354	154	474	544	308	1004			1004	7.19829	8.44822
312	375	387	504	268	289	161	259	452	371	338	1005			1005	4.24162	2.11304
280	381	217	527	244	219	475	263	409	176	394	1006			1006	9.32695	5.22446
291	375	379	569	273	291	265	232	439	251	375	1007			1007	7.24109	2.7351
217	354	364	535	290	279	265	237	457	282	446	1008			1008	6.22403	3.07969
290	278	361	513	251	154	157	248	446	418	394	1009			1009	3.3953	2.58909
271	340	350	602	267	293	303	306	496	355	340	1010			1010	5.52751	4.52482
233	325	370	458	299	276	319	184	414	388	312	1011			1011	5.81579	5.26682
327	247	387	443	263	273	300	183	412	253	424	1012			1012	8.43736	3.71952
274	282	371	554	309	160	372	193	490	279	413	1013			1013	7.23609	5.00755
338	379	415	354	269	305	318	242	499	258	319	1014			1014	9.64678	3.66741
282	353	370	373	594	205	295	215	467	219	328	1015			1015	9.51801	7.71301
255	328	404	573	287	256	315	185	473	381	399	1016			1016	5.40688	5.95151
307	334	393	507	348	262	185	224	469	352	337	1017			1017	4.70043	2.36542
275	301	365	527	426	210	232	250	508	290	406	1018			1018	7.49026	6.91529
251	312	375	515	405	224	278	162	413	382	356	1019			1019	6.54672	7.15994
292	298	384	570	238	216	313	190	525	422	422	1020			1020	4.62369	6.67847
268	331	363	519	457	306	353	194	363	342	432	1021			1021	7.57088	7.32034
164	343	329	510	271	163	211	302	475	432	294	1022			1022	2.546	2.65236
282	294	360	499	242	256	294	245	498	426	392	1023			1023	4.03154	5.02287
220	338	343	517	291	248	240	251	484	417	392	1024			1024	3.35396	4.02007
282	314	326	368	281	177	193	206	472	170	345	1025			1025	7.42865	1.34565
289	327	362	316	237	195	284	174	428	359	291	1026			1026	8.74111	2.72464
206	340	277	471	463	224	147	262	354	425	350	1027			1027	7.06646	7.81066
187	301	361	486	294	181	342	163	434	229	437	1028			1028	7.29951	4.01479
262	331	354	489	254	285	287	268	470	325	370	1029			1029	6.48988	3.45657
254	312	358	473	305	329	247	274	418	276	356	1030			1030	7.13499	2.32854
214	318	328	390	260	206	243	254	433	260	340	1031			1031	7.57122	1.7199
221	295	371	374	258	246	239	201	411	344	419	1032			1032	7.81388	2.35843
231	323	370	473	262	204	317	182	448	370	409	1033			1033	5.39884	5.14766
295	264	334	392	322	229	304	191	398	159	381	1034			1034	8.42284	2.60145
324	287	347	460	323	284	360	185	504	344	381	1035			1035	7.52272	5.38149
271	265	358	473	278	321	245	236	444	246	420	1036			1036	7.69293	2.85826
287	317	333	507	292	209	322	223	394	362	367	1037			1037	6.15855	4.64512
263	301	334	472	363	258	240	194	427	344	350	1038			1038	6.11374	3.39541
269	338	367	468	256	204	222	226	474	250	227	1039			1039	6.79225	2.31579
238	306	304	401	262	201	301	180	403	336	272	1040			1040	7.01717	3.56545
271	288	363	359	264	237	300	230	429	229	296	1041			1041	8.65162	2.97717
142	319	333	439	243	321	272	273	458	387	296	1042			1042	5.23983	4.09729
302	317	275	441	274	220	331	175	389	214	316	1043			1043	8.72197	3.36235
294	365	284	424	251	293	292	191	423	254	367	1044			1044	8.33533	3.00307
232	314	341	464	253	242	287	207	390	214	323	1045			1045	8.11162	2.44085
242	324	376	524	616	239	306	274	413	361	380	1046			1046	8.32421	8.691
249	317	369	414	241	280	315	209	432	264	369	1047			1047	8.46185	3.35016
287	288	369	534	297	173	366	266	412	343	339	1048			1048	6.90764	4.91642
241	328	313	344	236	344	210	228	430	333	391	1049			1049	8.18461	2.02678
231	324	349	421	250	300	250	283	389	324	358	1050			1050	7.365	1.97134
264	313	374	413	266	216	358	188	434	325	326	1051			1051	7.73766	4.14901
250	372	372	515	270	212	327	217	438	279	337	1052			1052	7.22865	3.84956
272	303	360	410	255	276	298	206	416	429	322	1053			1053	5.12146	4.72618
241	307	347	406	360	239	315	224	459	277	382	1054			1054	8.22703	5.16213
279	361	385	444	313	338	217	257	495	384	458	1055			1055	5.25724	3.63631
244	332	294	409	397	210	243	250	380	241	406	1056			1056	7.81886	2.13069
198	303	320	463	305	180	255	241	439	350	418	1057			1057	4.78839	3.27602
222	335	378	556	265	216	347	242	472	351	378	1058			1058	5.89872	5.20471
220	323	322	461	241	243	190	254	437	367	359	1059			1059	4.43844	2.01677
195	325	351	452	269	211	253	255	375	374	391	1060			1060	4.7291	2.68964
246	301	343	434	251	188	263	207	410	283	402	1061			1061	7.16398	2.38805
229	310	348	457	282	243	355	132	437	294	401	1062			1062	7.86255	4.68433
260	271	356	501	265	207	235	256	369	192	405	1063			1063	7.20829	1.49064
225	335	325	365	233	307	248	194	391	310	350	1064			1064	8.39271	2.0993
280	327	203	338	229	323	476	281	392	75	358	1065			1065	9.6114	4.80058
191	359	362	499	247	225	283	269	426	258	370	1066			1066	6.74876	2.72028
270	280	293	471	267	235	269	244	431	325	390	1067			1067	6.05208	2.56868
283	286	332	506	275	184	330	161	376	254	350	1068			1068	8.14048	3.69188
180	331	389	472	231	311	240	285	475	310	427	1069			1069	6.00626	2.66953
218	305	343	521	434	183	381	192	457	362	350	1070			1070	7.02447	7.3893
297	291	308	386	474	154	306	171	357	301	347	1071			1071	8.56776	6.95483
289	274	293	452	291	191	263	245	357	289	340	1072			1072	7.72652	2.10209
239	290	318	410	287	217	355	257	472	273	395	1073			1073	8.22392	3.94669
245	303	363	514	379	250	316	212	407	331	349	1074			1074	7.34618	6.44783
251	328	352	438	284	188	198	240	418	220	348	1075			1075	7.04816	1.19629
245	337	345	541	380	174	192	280	480	315	310	1076			1076	5.00004	2.21364
284	262	294	478	254	155	311	204	350	305	384	1077			1077	6.89741	3.97101
263	269	311	474	352	198	311	250	375	382	397	1078			1078	6.215	6.8348
254	281	397	522	252	218	316	189	477	452	415	1079			1079	3.67023	6.43545
260	269	336	467	463	250	289	190	420	234	382	1080			1080	8.76971	6.76202
288	281	330	452	387	300	341	199	401	238	360	1081			1081	8.80165	6.13179
261	314	327	444	299	227	248	249	324	255	334	1082			1082	7.47587	2.06687
209	333	328	533	265	206	241	190	442	365	409	1083			1083	4.91285	3.94212
294	313	347	493	398	233	327	222	409	333	381	1084			1084	7.56533	6.46066
225	328	350	501	279	142	230	209	438	384	374	1085			1085	3.51865	3.27379
300	302	376	329	271	279	377	222	433	161	399	1086			1086	9.22419	3.58779
241	361	316	500	323	210	200	239	441	405	306	1087			1087	3.43042	2.29672
242	355	372	312	291	194	326	225	436	288	299	1088			1088	8.80315	2.78789
230	319	338	446	273	258	294	185	381	188	379	1089			1089	8.28582	2.41926
305	308	312	438	242	291	301	204	428	281	357	1090			1090	8.29734	3.20198
275	331	327	444	348	269	231	231	450	308	324	1091			1091	6.43706	2.66894
276	297	374	454	233	269	344	232	453	273	352	1092			1092	8.29714	3.86422
181	322	370	371	241	505	341	252	479	433	359	1093			1093	11.2833	5.3724
270	335	375	460	286	249	239	225	440	289	380	1094			1094	6.90829	2.21718
324	304	401	484	445	279	319	213	429	446	342	1095			1095	6.84023	8.11851
244	305	370	437	265	353	325	213	416	292	409	1096			1096	8.51397	3.95268
268	308	360	504	472	196	333	183	373	399	250	1097			1097	7.33165	7.04534
280	297	348	419	243	244	352	210	431	260	316	1098			1098	8.70531	3.47782
215	305	342	508	536	198	257	168	488	456	374	1099			1099	7.30579	8.52607
286	365	364	491	596	281	293	240	472	312	297	1100			1100	8.59751	8.41886
272	321	382	459	513	268	284	239	422	382	387	1101			1101	8.01416	8.03243
271	316	355	512	270	192	319	191	419	323	384	1102			1102	6.79489	4.53779
253	277	343	507	249	248	237	218	415	427	458	1103			1103	3.9924	4.19326
226	270	332	313	259	150	234	285	458	312	396	1104			1104	8.10696	2.11856
267	287	325	417	259	261	227	204	346	197	360	1105			1105	8.07622	1.84926
240	305	330	391	282	156	265	263	294	230	346	1106			1106	7.92293	2.14088
258	330	377	491	410	334	288	274	439	375	403	1107			1107	7.08567	6.85363
239	365	413	518	299	264	345	249	432	396	393	1108			1108	5.20015	5.90817
264	291	363	433	255	250	317	196	496	406	406	1109			1109	5.14157	5.05497
270	327	335	493	350	229	357	231	390	236	321	1110			1110	8.35116	5.21395
230	337	364	495	246	282	276	252	438	342	394	1111			1111	5.97828	3.32441
249	266	392	511	266	194	350	213	418	324	366	1112			1112	7.0693	4.70195
211	299	339	382	270	265	319	234	388	249	372	1113			1113	8.67019	2.86175
306	337	384	435	252	284	215	249	412	256	339	1114			1114	7.42739	1.49297
335	370	389	478	273	214	310	201	432	231	335	1115			1115	8.05283	3.40477
239	316	343	467	268	218	240	291	434	366	330	1116			1116	4.45763	2.31057
283	271	387	495	329	204	311	211	481	280	344	1117			1117	7.93886	4.70368
280	292	351	457	281	250	360	179	447	395	396	1118			1118	6.1688	5.82692
249	310	367	507	483	236	279	233	453	377	373	1119			1119	7.63955	7.97771
315	331	350	518	264	215	276	221	503	369	352	1120			1120	4.85974	4.43762
251	345	354	587	331	209	269	203	487	335	306	1121			1121	5.64594	3.9584
235	337	273	523	263	192	311	222	428	362	353	1122			1122	5.27718	4.93814
237	322	322	514	254	271	228	275	460	325	335	1123			1123	5.54699	2.13981
300	285	330	459	363	292	311	207	351	386	422	1124			1124	6.19299	4.66599
247	308	334	514	235	137	354	197	451	320	392	1125			1125	6.9819	4.57076
245	347	386	395	268	296	214	236	481	272	306	1126			1126	7.62286	1.95537
268	310	298	465	237	283	314	238	412	348	380	1127			1127	6.44514	3.85113
262	318	377	487	260	336	353	238	421	263	370	1128			1128	8.11521	4.29715
291	323	319	437	289	275	142	244	399	277	291	1129			1129	6.66443	1.16867
195	260	354	449	283	251	279	198	436	386	386	1130			1130	5.72605	4.25984
435	336	348	490	298	257	207	276	389	427	336	1131			1131	3.93036	4.53813
237	352	378	541	265	234	197	272	416	430	326	1132			1132	2.89698	3.24763
253	311	340	334	248	302	286	212	427	255	373	1133			1133	8.69857	2.40252
254	250	367	444	333	216	331	250	470	241	387	1134			1134	8.09321	4.70536
315	295	387	539	252	229	328	244	427	287	372	1135			1135	7.25074	4.4347
198	328	317	457	360	238	307	204	483	360	395	1136			1136	6.43106	6.29106
213	354	348	525	520	231	412	132	425	298	384	1137			1137	8.20007	7.98726
367	303	366	341	261	365	358	221	377	316	375	1138			1138	10.549	4.28557
306	307	296	534	298	207	219	236	450	336	372	1139			1139	5.21248	2.20175
253	370	363	464	237	237	252	198	453	308	351	1140			1140	6.19607	2.63516
349	299	359	556	355	236	314	288	412	358	374	1141			1141	6.83862	6.07657
262	293	344	476	267	284	355	149	424	354	434	1142			1142	6.68303	5.43454
298	328	341	356	262	248	270	263	444	284	299	1143			1143	8.39338	2.60165
223	353	331	473	423	201	221	234	397	254	340	1144			1144	8.49909	6.25249
242	249	315	439	621	170	323	192	413	363	383	1145			1145	8.33398	8.7049
226	321	349	369	256	254	298	221	403	308	397	1146			1146	8.38174	2.54802
240	330	355	486	311	174	335	225	407	311	397	1147			1147	6.8718	4.57406
275	281	305	519	254	113	220	230	343	224	296	1148			1148	6.92297	1.73745
302	308	403	493	299	294	335	231	400	209	448	1149			1149	8.10967	3.84618
260	315	387	428	388	329	179	270	425	316	317	1150			1150	6.60582	2.61834
245	356	407	507	267	288	342	257	462	216	414	1151			1151	7.60988	3.85097
261	344	343	463	399	243	319	210	457	307	378	1152			1152	8.12263	6.28555
305	300	353	529	267	335	292	214	405	253	367	1153			1153	7.44706	3.5367
247	323	372	451	330	280	357	173	489	328	361	1154			1154	7.14784	5.67202
247	312	340	409	238	209	379	178	333	295	359	1155			1155	8.05833	3.46807
283	309	318	511	252	229	317	189	430	331	423	1156			1156	6.79743	4.56236
246	314	351	513	454	199	307	255	443	291	365	1157			1157	8.01107	7.17905
229	286	364	503	231	231	320	264	415	492	423	1158			1158	3.39222	5.5386
269	319	331	474	550	161	272	231	426	366	333	1159			1159	8.12026	8.16112
268	330	326	527	479	163	294	225	487	411	290	1160			1160	7.22393	8.16498
302	326	216	510	217	255	479	327	295	151	343	1161			1161	9.64497	5.26305
327	338	340	487	258	285	217	283	378	257	318	1162			1162	7.32599	1.32796
298	330	421	512	253	297	289	211	376	264	403	1163			1163	7.52117	3.71215
217	330	349	513	271	212	223	223	392	239	387	1164			1164	6.87584	1.69911
323	289	345	519	327	178	332	231	383	281	395	1165			1165	7.10483	5.07784
254	340	350	385	256	325	336	279	368	271	261	1166			1166	8.55506	2.7674
310	342	334	406	255	271	275	212	419	239	346	1167			1167	8.35783	2.43175
179	392	328	409	439	276	190	204	451	300	426	1168			1168	7.94281	6.86938
287	351	375	606	416	220	319	230	492	385	384	1169			1169	5.93968	7.48508
215	273	319	436	241	206	374	172	474	317	355	1170			1170	7.46249	4.53568
312	320	119	522	286	323	562	348	307	164	350	1171			1171	9.5305	5.3102
267	271	334	496	360	143	242	266	455	305	330	1172			1172	5.93137	2.42979
294	334	351	473	270	174	280	201	482	309	259	1173			1173	6.61669	3.02224
263	335	381	404	402	164	330	287	467	346	329	1174			1174	7.74625	6.31981
277	301	324	492	288	221	177	238	407	208	352	1175			1175	6.95163	1.0861
286	309	343	413	282	276	369	153	459	290	348	1176			1176	8.57053	4.40649
267	323	348	522	263	221	186	252	380	221	371	1177			1177	6.9018	1.2148
242	356	317	465	480	255	294	223	410	271	397	1178			1178	8.61961	7.20856
267	290	325	419	460	124	300	195	375	324	412	1179			1179	8.39433	6.91103
272	291	407	519	258	278	328	203	386	344	361	1180			1180	6.43924	4.4591
253	314	313	345	255	239	176	217	410	342	379	1181			1181	7.9169	2.03501
185	321	336	525	393	225	254	246	470	324	381	1182			1182	7.0242	6.5239
263	335	349	455	377	294	240	198	451	281	374	1183			1183	8.08191	5.82913
226	341	350	500	399	196	268	259	519	285	373	1184			1184	7.56138	6.35771
261	305	367	489	287	225	323	229	438	271	394	1185			1185	7.76229	4.27303
257	320	400	548	313	250	278	213	441	393	407	1186			1186	5.44649	5.59987
280	285	290	473	217	229	265	200	394	390	405	1187			1187	4.77614	3.63438
255	337	384	495	283	242	283	241	433	284	418	1188			1188	6.80948	3.11734
239	370	328	523	253	247	254	255	415	410	429	1189			1189	3.65764	3.52284
269	308	338	456	365	252	340	222	465	347	415	1190			1190	7.48776	6.28284
247	322	323	418	314	284	327	169	438	297	374	1191			1191	8.39843	4.3041
237	288	310	384	431	199	333	152	436	304	379	1192			1192	8.4801	6.52039
216	286	338	461	364	172	303	226	408	398	416	1193			1193	6.10978	6.93521
325	327	338	428	505	267	335	185	467	264	353	1194			1194	9.07141	7.25877
772	331	346	389	263	535	635	310	533	273	658	1195			1195	14.7059	1.94868
273	342	315	595	292	181	306	230	460	440	451	1196			1196	3.82047	6.34704
278	340	386	441	234	328	358	195	409	302	386	1197			1197	8.26083	4.31976
283	315	386	485	293	314	225	260	385	360	396	1198			1198	5.63997	2.73045
241	298	389	457	546	268	354	204	473	335	410	1199			1199	8.4065	8.11372
289	314	358	503	341	223	341	208	451	240	344	1200			1200	8.32487	5.02952
243	314	350	387	298	221	158	260	462	345	369	1201			1201	5.28543	1.87346
256	296	326	425	339	214	195	210	423	305	397	1202			1202	6.76725	2.03295
255	237	289	475	253	221	242	229	425	262	391	1203			1203	6.83196	1.94011
666	269	423	364	290	348	409	195	402	256	471	1204			1204	12.3477	3.7401
258	304	321	522	317	195	329	268	399	305	444	1205			1205	7.14479	4.75483
182	311	352	301	317	236	400	281	422	408	411	1206			1206	8.46632	3.26208
213	322	354	489	288	270	224	207	402	319	432	1207			1207	5.80892	2.99427
242	313	294	470	239	206	195	258	366	358	323	1208			1208	4.53148	1.77573
270	311	349	520	341	247	261	258	410	218	392	1209			1209	7.3227	2.32933
296	305	308	488	422	242	346	196	393	343	458	1210			1210	7.62529	6.84081
217	325	314	450	267	136	203	235	459	329	285	1211			1211	5.34582	1.90625
243	313	360	438	268	265	221	283	438	210	280	1212			1212	7.12835	1.45463
272	297	375	531	226	218	401	182	371	284	432	1213			1213	7.63865	4.42811
278	347	415	461	228	280	298	256	479	395	337	1214			1214	4.97467	4.55861
305	283	386	470	304	264	245	204	486	252	405	1215			1215	7.36722	2.59385
294	274	376	498	332	241	347	221	405	393	365	1216			1216	6.20668	6.23865
299	299	311	505	256	178	334	195	401	157	352	1217			1217	8.682	3.49449
280	292	355	463	350	179	330	257	454	373	366	1218			1218	6.8349	6.58471
301	324	371	433	266	241	352	175	394	238	350	1219			1219	8.7067	3.55804
223	340	343	428	255	211	271	209	459	364	394	1220			1220	5.16434	3.4862
245	223	354	336	268	250	408	166	380	242	418	1221			1221	8.91732	3.68717
242	300	346	492	384	183	301	189	388	362	276	1222			1222	7.54317	6.39133
197	354	348	296	239	203	243	184	439	403	362	1223			1223	8.66191	2.48913
251	336	335	557	486	179	270	250	372	223	386	1224			1224	8.29521	7.25839
273	304	301	469	265	223	278	266	377	184	287	1225			1225	7.79475	1.89358
288	261	300	487	238	208	337	205	387	213	353	1226			1226	8.71896	3.58845
257	369	356	510	264	281	182	241	372	309	355	1227			1227	5.91919	1.91003
208	241	317	463	478	197	230	166	527	294	403	1228			1228	8.22056	7.26938
249	334	375	463	311	234	240	273	533	400	381	1229			1229	4.23123	3.92282
185	310	349	455	278	292	311	234	420	377	350	1230			1230	5.70771	4.60754
262	308	379	527	538	203	374	218	453	223	406	1231			1231	8.5517	7.94884
263	321	338	524	293	262	306	201	496	323	343	1232			1232	6.52547	4.36173
239	344	364	529	237	270	309	229	436	245	394	1233			1233	7.42776	3.33934
263	335	294	493	305	232	142	221	381	209	318	1234			1234	6.84411	1.20586
249	336	324	468	271	192	225	283	421	302	394	1235			1235	5.6052	1.69417
275	286	322	462	339	203	236	236	375	251	391	1236			1236	7.50355	2.14058
251	342	364	448	237	245	300	262	413	271	346	1237			1237	7.61114	3.04075
275	305	248	444	317	234	493	271	444	327	304	1238			1238	8.13128	5.55532
312	327	345	420	480	240	283	216	397	283	360	1239			1239	8.9422	7.22693
203	307	424	428	314	259	440	227	498	443	395	1240			1240	4.93492	6.73423
278	299	333	413	385	168	419	194	431	267	338	1241			1241	8.60159	5.93436
285	327	345	467	331	262	332	229	406	406	345	1242			1242	6.45754	6.03382
300	297	367	493	246	196	334	241	433	358	284	1243			1243	5.93501	4.48209
219	342	347	476	277	220	270	202	407	379	361	1244			1244	5.03957	3.51526
262	322	370	490	268	279	294	258	416	392	434	1245			1245	5.076	4.57035
464	358	240	298	426	336	597	357	437	350	270	1246			1246	11.9567	5.70603
416	323	334	257	405	523	300	213	420	240	371	1247			1247	12.1075	6.2749
283	360	339	482	262	262	248	264	442	275	388	1248			1248	6.93254	1.8338
225	330	378	515	648	257	283	202	349	407	410	1249			1249	8.06712	8.72791
260	278	374	472	246	297	312	261	445	405	344	1250			1250	5.21009	4.87136
258	312	303	400	363	258	282	209	429	413	288	1251			1251	6.94614	5.92038
268	316	393	476	270	211	302	252	426	405	357	1252			1252	4.74198	4.93219
227	331	332	448	246	135	256	234	494	284	360	1253			1253	5.54676	2.2102
250	306	314	498	256	265	373	202	425	438	436	1254			1254	4.5364	6.35438
248	334	315	466	477	96	248	288	445	357	325	1255			1255	7.59444	7.95452
237	356	282	410	245	209	258	240	404	285	302	1256			1256	7.27744	2.39901
241	329	418	462	275	330	151	285	441	319	408	1257			1257	5.6219	1.9059
246	300	376	458	245	277	314	229	409	438	371	1258			1258	4.74813	5.03776
257	327	306	417	486	226	265	227	399	328	361	1259			1259	8.46707	7.58571
243	315	329	506	425	200	264	214	400	236	386	1260			1260	8.381	6.5714
343	248	376	558	267	309	413	190	432	422	388	1261			1261	5.18429	6.66931
246	359	369	402	309	236	226	224	480	257	297	1262			1262	7.51367	1.99118
321	261	352	417	257	183	253	257	367	240	374	1263			1263	7.48012	1.75982
210	330	347	530	323	242	290	195	403	264	365	1264			1264	6.85691	3.04348
278	295	391	415	436	271	317	218	455	320	312	1265			1265	8.55448	7.00888
244	302	333	488	246	224	188	211	469	418	419	1266			1266	3.13478	3.58943
291	298	364	487	240	248	360	138	451	314	389	1267			1267	7.50115	4.83766
275	315	331	524	269	261	228	248	379	366	418	1268			1268	4.83583	2.8771
262	341	349	465	284	240	276	191	407	230	339	1269			1269	7.94526	2.65146
272	305	311	504	258	174	213	245	429	318	362	1270			1270	5.9264	1.85808
223	351	278	473	343	182	202	262	407	356	350	1271			1271	4.26951	1.93677
250	300	362	437	307	331	263	215	460	314	447	1272			1272	6.60239	3.63968
294	266	438	551	309	307	407	186	438	330	441	1273			1273	7.04278	5.94387
250	279	352	579	407	225	359	249	455	238	430	1274			1274	7.72371	6.3048
251	310	386	421	252	277	279	247	472	308	356	1275			1275	7.94525	2.90663
326	370	342	525	280	249	236	192	420	216	291	1276			1276	7.22696	1.82941
303	308	324	462	220	328	326	214	377	329	327	1277			1277	7.53787	4.07616
277	316	336	535	521	193	181	306	450	335	428	1278			1278	7.67771	7.96701
246	277	356	386	343	224	390	173	443	294	434	1279			1279	8.42264	5.02537
295	346	375	451	364	280	255	263	417	452	317	1280			1280	4.94886	4.544
325	337	352	448	420	241	322	239	425	271	335	1281			1281	8.76397	6.67423
242	252	360	463	262	215	333	220	435	339	449	1282			1282	6.51336	5.04554
313	281	329	436	238	239	302	198	370	267	370	1283			1283	8.30624	2.92972
295	354	341	455	238	247	160	256	420	368	353	1284			1284	4.14171	2.0328
225	281	308	456	443	244	355	221	450	397	412	1285			1285	7.15808	7.49424
264	273	373	507	274	270	300	229	417	319	409	1286			1286	6.54203	4.18183
206	302	336	438	311	225	237	238	484	300	411	1287			1287	5.87729	2.66723
251	303	367	397	261	285	247	257	418	265	391	1288			1288	7.83703	2.09657
255	249	357	461	274	206	335	205	449	353	431	1289			1289	6.29086	5.25047
254	350	317	399	310	265	131	281	331	345	324	1290			1290	5.88345	1.4585
242	398	334	508	475	212	232	288	478	242	377	1291			1291	8.17107	7.09122
257	245	355	425	248	295	329	202	367	389	376	1292			1292	5.93785	4.85337
288	308	417	500	260	361	336	226	424	323	432	1293			1293	7.77929	4.29743
295	350	298	522	223	354	379	319	375	171	387	1294			1294	9.02787	4.58039
198	346	386	503	351	228	283	212	511	409	410	1295			1295	5.00631	5.85157
271	313	314	468	263	275	249	215	448	405	359	1296			1296	4.54258	3.80339
196	341	418	402	245	196	335	224	536	371	354	1297			1297	5.59553	4.84489
236	300	364	530	295	263	249	241	409	326	360	1298			1298	5.56966	2.80233
218	315	344	584	284	225	376	215	455	389	350	1299			1299	5.37569	6.20104
306	312	325	443	226	321	370	185	360	283	348	1300			1300	8.45287	4.08562
309	298	374	415	247	278	426	139	441	358	396	1301			1301	7.24827	5.4584
279	320	387	486	265	219	185	221	410	337	307	1302			1302	4.78278	1.60955
274	330	322	534	265	341	309	268	402	358	423	1303			1303	5.93426	4.16924
264	289	325	440	316	241	283	220	373	264	366	1304			1304	7.82111	2.49179
299	275	315	416	257	218	197	221	424	287	429	1305			1305	7.01615	1.8187
306	338	332	476	262	237	327	212	462	209	366	1306			1306	8.50398	3.52314
234	344	327	435	253	205	162	291	362	335	333	1307			1307	5.4867	1.38788
272	260	356	485	270	228	270	205	377	322	432	1308			1308	6.56859	3.25646
379	395	378	462	281	373	369	261	489	446	325	1309			1309	4.9744	5.35842
218	312	353	356	343	225	378	142	422	390	294	1310			1310	6.92194	4.89843
287	270	379	476	285	294	292	228	447	285	350	1311			1311	7.79391	3.38895
303	305	404	559	301	339	382	229	500	412	403	1312			1312	5.47405	6.48622
229	345	273	500	304	195	314	214	462	408	304	1313			1313	4.43171	5.24981
263	341	382	467	297	198	211	259	445	172	345	1314			1314	7.00349	1.20922
256	290	355	504	282	246	297	233	407	335	414	1315			1315	6.3019	3.93329
248	317	360	475	243	335	155	219	433	411	362	1316			1316	4.27894	2.99295
292	345	337	477	351	262	301	217	390	362	363	1317			1317	6.41197	5.08117
252	297	287	397	414	253	287	205	437	360	418	1318			1318	7.99015	6.49561
246	328	368	516	301	211	221	277	443	232	352	1319			1319	6.58348	1.592
583	347	366	314	246	420	352	193	442	222	412	1320			1320	12.074	4.09736
280	245	390	412	281	535	338	260	470	374	398	1321			1321	11.103	5.37445
317	324	357	412	221	276	278	234	418	311	313	1322			1322	7.99567	2.86789
280	305	349	516	347	192	210	221	403	215	319	1323			1323	6.88974	1.56962
293	269	320	468	234	257	453	215	431	291	292	1324			1324	8.02751	5.04374
284	292	407	483	269	232	358	222	436	283	296	1325			1325	7.70247	4.52503
227	326	383	460	345	221	278	208	422	328	359	1326			1326	6.71404	3.97569
279	365	302	549	522	150	262	281	483	317	298	1327			1327	7.82345	8.05767
280	299	375	491	314	259	373	198	491	350	353	1328			1328	7.07806	5.80012
236	300	304	426	329	218	270	235	413	275	393	1329			1329	7.57507	2.24886
241	325	407	442	286	307	311	255	469	303	399	1330			1330	7.75282	3.69743
290	328	303	422	657	263	193	208	409	457	392	1331			1331	7.97406	8.6971
284	319	364	474	249	290	333	211	440	401	268	1332			1332	5.08629	4.99688
306	299	347	460	263	216	213	270	394	221	369	1333			1333	7.21068	1.26038
232	313	331	496	281	222	238	208	450	321	319	1334			1334	6.17076	2.41088
195	403	344	303	609	197	220	241	485	341	375	1335			1335	9.97256	8.09628
210	326	315	501	275	276	342	206	332	227	411	1336			1336	8.46994	3.71671
279	311	351	448	235	319	264	247	426	280	350	1337			1337	7.63654	2.21202
295	325	306	545	424	183	188	209	359	342	405	1338			1338	6.80716	6.9213
285	343	364	440	331	244	310	179	371	236	384	1339			1339	8.21381	3.58898
215	347	317	462	243	170	207	240	392	343	405	1340			1340	4.78814	2.22988
266	317	392	413	274	397	315	221	430	244	397	1341			1341	9.3203	4.02372
251	307	323	494	294	271	326	249	367	370	405	1342			1342	6.00616	4.30491
219	349	361	515	245	235	321	163	406	312	392	1343			1343	6.98667	4.23768
231	312	342	389	294	251	271	205	417	223	380	1344			1344	8.24943	2.3383
222	355	336	379	271	249	308	189	446	352	340	1345			1345	8.05157	3.50916
254	333	366	493	262	259	226	274	425	367	422	1346			1346	4.71056	3.00012
263	295	358	488	263	267	278	223	440	398	404	1347			1347	4.6467	4.37007
233	358	333	438	243	168	150	257	384	268	355	1348			1348	6.144	1.09651
233	360	388	460	300	267	294	239	491	432	335	1349			1349	4.50616	5.33376
288	308	386	510	261	276	327	185	472	352	386	1350			1350	6.3784	5.31666
234	302	381	434	279	290	322	193	439	294	405	1351			1351	8.40761	3.67727
296	297	420	365	313	281	403	190	403	202	345	1352			1352	9.09663	3.79096
313	279	344	472	271	163	225	240	407	272	377	1353			1353	6.92093	1.6794
279	331	383	469	269	264	258	252	443	324	299	1354			1354	6.48569	2.85443
188	332	340	412	244	234	242	245	408	314	364	1355			1355	7.03405	1.88951
234	326	317	488	260	173	366	162	426	288	345	1356			1356	7.58821	4.39746
277	345	375	466	261	283	157	246	431	366	265	1357			1357	4.3673	1.71277
187	236	290	444	264	218	417	212	435	329	423	1358			1358	6.88863	5.19907
251	337	312	509	252	199	222	244	429	255	421	1359			1359	6.46767	1.9553
249	350	323	471	279	232	274	292	428	429	353	1360			1360	3.86556	3.80874
331	313	396	496	256	231	323	201	411	255	416	1361			1361	8.17816	3.69601
273	256	372	486	287	209	396	189	434	208	440	1362			1362	8.10551	4.33568
243	321	370	477	264	326	326	294	373	381	287	1363			1363	5.56839	4.77007
229	311	337	445	313	252	336	168	438	403	326	1364			1364	5.66882	5.78309
218	321	346	451	261	246	188	278	415	302	336	1365			1365	6.23208	1.34805
293	282	383	401	473	289	353	231	448	263	393	1366			1366	9.11696	6.97535
272	291	345	504	353	170	186	176	353	406	368	1367			1367	4.76747	3.00778
255	351	378	462	268	214	290	279	464	292	342	1368			1368	6.95332	3.08556
285	263	326	516	309	193	202	168	340	385	385	1369			1369	4.70784	3.0628
277	339	349	531	256	172	335	167	440	232	356	1370			1370	7.83382	3.93763
229	306	347	468	282	237	387	136	458	308	422	1371			1371	7.3105	5.21561
246	335	338	503	316	208	307	199	454	258	393	1372			1372	7.83176	4.43133
248	327	410	415	274	191	292	219	409	312	330	1373			1373	7.55731	3.48124
293	360	371	386	267	293	239	197	419	200	353	1374			1374	8.20309	1.90551
269	339	389	486	226	206	201	294	477	337	341	1375			1375	4.75973	2.12509
217	332	315	459	243	247	351	213	337	279	316	1376			1376	7.7562	3.42014
212	305	351	518	333	153	270	301	468	406	441	1377			1377	3.53145	4.25965
247	351	347	531	272	294	242	232	337	300	298	1378			1378	6.28693	2.13322
262	334	327	527	394	194	204	277	395	386	412	1379			1379	6.64771	7.25753
361	318	357	487	263	474	370	237	445	385	352	1380			1380	10.0786	5.11726
317	307	282	494	239	207	262	230	428	232	391	1381			1381	7.29072	2.21426
234	346	333	494	387	232	113	300	460	262	344	1382			1382	5.43246	1.79329
284	316	326	488	292	232	248	254	354	285	364	1383			1383	7.11881	1.8612
243	318	405	484	272	163	296	237	476	224	444	1384			1384	6.82736	2.81297
250	293	390	412	286	342	303	182	500	219	366	1385			1385	8.76901	3.89661
301	351	378	321	394	589	421	228	423	291	390	1386			1386	11.8935	6.37218
288	352	388	434	258	286	322	252	434	271	337	1387			1387	8.20288	3.25008
250	305	400	516	273	205	209	222	433	297	375	1388			1388	5.70253	1.8749
244	289	345	481	267	290	246	202	427	328	447	1389			1389	5.9087	3.21064
266	239	361	490	307	291	281	223	395	278	363	1390			1390	7.41562	3.03055
294	339	374	506	268	221	406	170	458	309	300	1391			1391	7.43709	5.30805
219	292	372	572	424	258	231	223	496	353	460	1392			1392	7.07255	7.46612
285	256	404	466	342	246	379	179	480	375	449	1393			1393	6.38949	6.35345
304	347	393	505	263	212	381	214	483	275	424	1394			1394	7.60405	5.10963
263	341	313	437	310	250	342	209	362	330	323	1395			1395	6.84889	3.67465
247	311	364	474	246	198	234	291	460	301	336	1396			1396	5.46873	2.32015
272	340	352	491	269	232	320	223	402	363	358	1397			1397	6.00739	4.33292
300	303	342	479	583	255	275	217	386	272	427	1398			1398	8.53261	8.08778
262	319	405	497	246	222	294	252	461	301	349	1399			1399	6.54508	3.488
251	351	387	487	254	325	354	246	417	316	340	1400			1400	7.54014	4.37167
239	245	336	440	479	225	331	158	434	220	413	1401			1401	8.73834	7.00845
292	312	289	465	235	179	218	229	368	294	403	1402			1402	6.43011	1.65632
249	323	324	492	248	219	311	212	420	206	399	1403			1403	8.37052	3.29215
259	292	363	426	280	165	350	202	389	425	414	1404			1404	4.9151	5.70072
267	335	379	400	258	297	230	295	364	278	371	1405			1405	7.55349	1.59177
360	289	399	427	398	375	327	237	480	387	374	1406			1406	12.2926	5.90717
234	315	383	453	356	314	358	241	434	375	321	1407			1407	6.62574	6.32306
258	330	373	435	442	288	327	172	421	349	305	1408			1408	8.16185	6.88074
244	358	327	480	256	185	191	268	386	242	338	1409			1409	6.46818	1.09695
280	330	363	480	300	301	160	290	442	389	366	1410			1410	4.58377	2.34751
283	317	408	522	277	248	384	206	462	321	393	1411			1411	7.20282	5.42052
199	282	362	265	297	218	255	269	394	284	349	1412			1412	8.68246	2.31763
243	340	325	459	328	243	248	180	432	233	298	1413			1413	7.48699	2.25097
269	287	360	475	261	265	314	179	409	259	398	1414			1414	8.22599	3.48358
259	289	295	439	251	232	236	263	418	230	368	1415			1415	7.26755	1.54509
273	280	385	455	271	234	290	208	455	217	344	1416			1416	8.37323	3.10301
287	302	357	463	431	189	290	186	419	307	349	1417			1417	8.24374	6.67138
262	262	336	434	266	240	279	168	365	240	425	1418			1418	8.04306	2.83622
304	271	368	457	316	308	424	184	403	387	330	1419			1419	6.08251	6.21359
237	387	376	467	231	500	342	220	439	325	372	1420			1420	10.1757	4.93535
246	284	367	484	309	228	354	170	366	382	376	1421			1421	5.9135	5.61886
296	393	341	506	253	244	159	243	424	373	286	1422			1422	4.19876	1.68898
244	278	348	437	277	241	347	264	354	225	350	1423			1423	8.54789	3.13852
283	314	352	566	565	185	308	294	458	377	357	1424			1424	8.01396	8.6232
193	320	317	435	350	237	246	205	341	295	343	1425			1425	7.30054	2.47408
205	290	344	503	283	222	299	190	452	299	316	1426			1426	6.73555	3.05313
219	271	352	528	270	238	329	219	413	309	429	1427			1427	6.7181	4.32452
297	323	366	479	228	288	233	273	491	381	389	1428			1428	4.31627	3.70925
197	349	393	426	342	277	274	226	473	462	339	1429			1429	4.61185	5.70909
247	301	353	481	289	286	360	205	418	360	346	1430			1430	6.32361	5.50746
257	321	385	221	287	266	302	204	469	335	354	1431			1431	9.29046	2.6077
290	304	304	430	400	243	353	177	401	253	335	1432			1432	8.72901	6.23571
258	349	429	435	258	321	323	286	492	319	290	1433			1433	7.13247	3.47909
296	345	356	376	356	251	283	235	431	296	343	1434			1434	8.1202	3.23842
250	338	370	494	289	321	321	219	474	309	417	1435			1435	7.39999	4.18219
227	255	362	542	492	228	330	275	449	355	443	1436			1436	7.67813	7.81415
285	334	384	502	364	246	379	233	402	440	304	1437			1437	6.086	7.09041
158	314	332	378	241	230	313	190	413	338	364	1438			1438	7.63863	3.38757
269	317	343	439	422	266	353	205	431	283	346	1439			1439	8.7158	6.65968
281	324	402	367	242	304	291	257	473	303	330	1440			1440	8.67384	3.16328
188	289	336	462	283	266	207	273	344	332	394	1441			1441	6.52786	2.2873
257	333	362	412	251	274	301	178	343	291	345	1442			1442	7.78422	2.99189
261	345	337	484	227	200	299	250	396	402	303	1443			1443	4.2144	4.29375
247	365	428	521	298	244	286	258	446	323	351	1444			1444	6.20363	3.71561
232	334	379	459	331	248	216	189	395	344	358	1445			1445	5.68789	2.80511
355	285	375	384	249	338	240	264	476	449	382	1446			1446	10.0078	4.21733
267	301	300	531	352	143	278	194	422	408	373	1447			1447	5.50086	6.22592
239	273	372	484	312	210	379	160	489	328	398	1448			1448	6.65357	5.84486
218	343	306	476	479	203	187	231	418	398	370	1449			1449	7.2651	7.92857
288	333	339	501	400	146	254	206	399	285	309	1450			1450	8.01365	6.01663
249	315	322	461	248	246	171	275	379	292	393	1451			1451	5.83966	1.26715
245	272	308	408	333	260	281	251	424	341	377	1452			1452	7.43691	2.88303
276	311	387	436	240	343	193	256	400	288	392	1453			1453	7.35822	1.94024
473	379	413	423	279	395	356	272	545	305	393	1454			1454	11.0143	4.24545
246	288	343	439	311	335	472	170	358	240	391	1455			1455	8.33755	4.82577
238	361	348	468	267	240	146	217	429	380	329	1456			1456	3.81196	1.84394
289	299	356	498	289	198	311	192	424	182	428	1457			1457	8.12436	3.08564
240	301	343	494	386	248	364	205	463	232	386	1458			1458	8.32261	6.11727
305	329	395	500	522	262	254	221	370	323	379	1459			1459	8.25928	8.21946
272	294	327	336	300	288	249	219	359	280	317	1460			1460	8.52494	2.0405
241	331	288	500	302	173	341	192	461	321	344	1461			1461	6.7488	4.51545
216	343	372	475	246	221	218	274	420	371	373	1462			1462	3.94591	2.33424
252	326	351	417	374	186	274	232	425	344	297	1463			1463	7.7135	5.79642
260	297	333	482	267	174	266	241	429	256	433	1464			1464	7.18779	2.18882
265	318	383	474	258	239	202	241	490	402	373	1465			1465	4.01596	3.18434
231	301	353	457	244	220	350	261	393	244	374	1466			1466	8.6773	3.56012
287	287	392	455	232	380	425	172	407	341	398	1467			1467	7.79717	4.80739
271	313	356	455	268	275	233	191	402	180	397	1468			1468	8.19013	2.22747
289	273	408	433	244	305	323	215	389	299	405	1469			1469	8.33843	3.8178
154	293	306	502	335	160	263	295	463	332	457	1470			1470	4.23632	3.51677
218	308	337	486	334	278	228	244	316	286	372	1471			1471	6.78842	2.19449
284	318	378	478	262	265	360	252	470	350	348	1472			1472	6.39535	5.12246
214	311	319	476	300	213	203	259	437	356	397	1473			1473	4.6769	2.29659
251	311	371	562	236	271	296	239	339	377	393	1474			1474	5.34577	4.13076
247	311	310	511	431	221	189	224	444	352	344	1475			1475	7.21914	7.36742
273	306	368	482	273	221	294	285	416	343	376	1476			1476	5.7253	2.99904
378	363	457	366	262	238	415	225	546	269	459	1477			1477	10.0277	4.18277
268	254	335	511	243	171	330	214	360	298	377	1478			1478	7.28802	4.02381
255	317	321	390	288	358	330	222	416	276	318	1479			1479	9.21916	3.65363
252	311	352	411	282	219	238	252	421	320	277	1480			1480	7.20254	2.48935
294	297	326	454	303	334	320	267	461	257	404	1481			1481	8.14048	3.54784
254	322	373	569	281	202	406	158	465	311	367	1482			1482	6.85837	5.5103
196	290	300	344	298	478	430	153	410	254	316	1483			1483	10.3773	4.60551
309	294	285	496	278	148	307	191	373	327	381	1484			1484	6.57671	4.25939
285	289	336	466	311	166	285	283	409	236	351	1485			1485	7.68219	2.03098
247	336	345	460	465	233	286	215	418	337	354	1486			1486	8.19212	7.51258
199	348	327	500	262	253	275	224	436	307	360	1487			1487	6.33745	2.93321
295	329	364	459	471	252	374	253	433	271	360	1488			1488	8.75492	6.9248
216	345	300	461	287	214	273	245	403	384	305	1489			1489	4.60335	3.53327
263	339	376	442	293	344	266	213	372	180	317	1490			1490	8.41425	2.2811
198	309	382	480	263	174	323	230	468	373	436	1491			1491	5.13871	5.16913
260	304	407	508	345	271	346	223	443	345	415	1492			1492	6.66238	6.1165
222	313	350	442	244	233	254	232	469	416	366	1493			1493	4.30736	3.81144
261	351	323	459	256	269	284	200	336	410	346	1494			1494	4.5423	3.64997
675	274	351	206	253	537	371	266	456	218	452	1495			1495	12.3609	3.91086
224	287	327	424	231	227	319	219	413	378	380	1496			1496	5.98414	4.16948
272	343	365	476	419	201	315	238	406	293	388	1497			1497	8.09517	6.62454
204	404	379	431	238	158	299	308	505	389	313	1498			1498	3.92716	4.35905
236	312	384	458	286	267	401	245	424	287	396	1499			1499	7.65341	5.0716
237	311	352	469	256	173	229	266	411	312	396	1500			1500	5.73046	1.83973
309	408	222	527	438	252	405	299	433	320	361	1501			1501	7.93007	6.47896
201	351	354	466	385	214	350	192	345	400	365	1502			1502	6.10088	6.96821
279	341	360	537	259	283	272	239	396	289	389	1503			1503	6.97935	3.01844
251	344	334	535	338	234	294	223	449	316	398	1504			1504	6.81089	5.37635
256	339	366	504	264	244	298	215	466	326	439	1505			1505	6.20951	4.13466
281	347	344	469	341	287	232	230	413	366	337	1506			1506	5.74111	3.4628
305	327	384	477	267	303	344	205	455	299	406	1507			1507	8.05326	4.37111
283	303	308	496	360	271	219	209	357	340	407	1508			1508	5.78339	3.28247
328	337	372	542	372	157	261	232	450	365	398	1509			1509	6.3251	6.72126
246	288	335	405	272	290	342	186	389	276	419	1510			1510	8.60667	3.69402
265	293	368	427	392	275	373	205	396	269	395	1511			1511	8.80729	6.25914
189	252	338	437	250	244	303	254	410	377	385	1512			1512	5.73094	3.86706
260	335	386	450	370	247	356	256	410	362	343	1513			1513	6.88871	6.3896
280	355	358	503	266	331	215	208	374	288	399	1514			1514	6.38702	2.0556
281	270	387	545	417	215	320	193	474	268	366	1515			1515	7.87003	6.61212
532	324	348	319	272	514	443	247	365	435	395	1516			1516	13.4217	3.34074
248	317	368	485	570	171	340	207	492	340	403	1517			1517	8.33082	8.60157
226	270	336	359	337	234	329	254	413	332	365	1518			1518	8.22933	2.96451
294	294	341	454	242	217	299	205	484	306	404	1519			1519	7.0565	3.95908
297	271	379	495	273	312	358	211	372	301	424	1520			1520	8.157	3.97845
250	329	365	471	418	255	255	221	450	237	349	1521			1521	8.38642	6.13069
255	253	335	428	260	251	282	257	445	357	354	1522			1522	6.24764	3.22509
250	349	344	495	263	177	333	198	408	284	365	1523			1523	7.53922	4.06684
280	287	293	527	353	234	258	207	372	285	358	1524			1524	6.73293	3.14728
251	281	390	458	499	289	349	178	519	462	368	1525			1525	6.90976	8.25019
228	318	356	477	369	254	188	263	441	285	374	1526			1526	6.05059	1.8905
238	307	241	382	259	324	420	254	429	168	386	1527			1527	9.30704	4.65251
200	294	375	476	339	216	333	266	432	470	423	1528			1528	4.31668	6.72008
276	351	332	437	341	260	263	305	456	282	325	1529			1529	6.68417	2.41749
238	348	370	403	265	230	240	252	458	313	337	1530			1530	7.12379	1.98026
252	323	364	562	266	286	265	214	449	381	416	1531			1531	5.20196	4.50666
267	303	337	443	363	238	293	189	460	377	360	1532			1532	7.21354	6.1689
258	352	372	465	236	363	338	254	421	332	371	1533			1533	7.75303	4.38195
282	316	313	509	242	187	257	186	441	299	405	1534			1534	6.7802	3.4248
252	300	327	498	300	271	401	250	470	362	359	1535			1535	6.5708	5.99889
280	242	342	252	297	431	353	239	379	282	423	1536			1536	10.9151	4.96463
239	332	362	494	264	212	187	262	451	366	340	1537			1537	4.16315	2.01919
230	289	304	511	241	258	271	278	382	252	344	1538			1538	7.02443	1.89561
242	286	346	427	251	258	380	187	395	373	354	1539			1539	6.45471	5.26402
239	248	345	476	411	186	335	240	447	361	387	1540			1540	6.87112	7.17035
297	329	378	528	275	314	287	230	446	343	373	1541			1541	6.40634	4.13303
213	349	377	527	566	260	218	249	588	369	354	1542			1542	7.5973	8.48208
240	367	375	471	264	313	256	246	451	320	365	1543			1543	6.39828	2.962
243	337	375	507	305	229	267	228	485	439	364	1544			1544	3.47264	5.1034
309	319	317	419	251	249	315	261	341	231	431	1545			1545	8.0613	2.59531
245	313	373	548	270	345	297	218	384	321	373	1546			1546	6.91018	3.94047
270	259	363	360	280	237	368	218	427	261	389	1547			1547	8.86728	3.51913
219	323	381	486	268	251	198	215	460	314	359	1548			1548	5.65258	1.93186
274	289	348	347	231	223	387	165	487	235	395	1549			1549	8.92411	3.92367
280	285	298	542	272	123	378	178	392	321	401	1550			1550	6.70091	4.77833
285	331	371	599	258	236	289	182	458	295	409	1551			1551	6.34457	4.04899
254	256	280	289	281	158	354	167	320	217	287	1552			1552	8.58195	3.0614
290	285	357	463	228	308	322	216	450	350	385	1553			1553	6.71788	4.57326
303	288	361	511	261	227	286	228	370	391	368	1554			1554	5.27683	3.93443
269	363	393	434	264	276	250	289	440	277	366	1555			1555	7.32164	1.754
236	286	385	433	250	289	336	199	461	386	357	1556			1556	5.74675	5.35315
275	296	382	493	264	231	270	281	477	368	406	1557			1557	5.11478	3.13512
288	312	309	518	315	231	320	218	397	337	345	1558			1558	6.51453	4.54624
237	310	369	496	233	211	249	213	462	344	358	1559			1559	5.17672	2.82193
252	340	364	376	283	439	405	224	402	407	434	1560			1560	11.2686	5.17516
205	323	348	393	264	220	174	221	413	241	435	1561			1561	7.37112	1.35155
233	313	364	519	277	273	414	165	382	266	444	1562			1562	8.06298	4.67383
197	303	359	473	280	305	361	201	427	400	462	1563			1563	4.67236	6.17288
233	299	307	475	297	248	330	206	418	256	371	1564			1564	8.33569	3.86313
188	318	341	348	284	211	242	196	467	257	366	1565			1565	7.84414	2.03246
264	285	315	493	248	288	316	203	442	386	343	1566			1566	5.95185	4.59494
297	293	313	508	233	261	330	201	437	359	329	1567			1567	6.32508	4.64359
208	331	317	470	482	208	210	279	453	280	352	1568			1568	8.21371	7.32119
234	354	333	494	387	271	254	218	386	260	369	1569			1569	8.29087	6.06641
246	277	347	491	367	180	250	231	369	405	417	1570			1570	6.03493	6.75145
279	281	383	405	334	242	299	229	445	290	458	1571			1571	7.78226	4.15021
252	322	374	454	281	258	199	227	427	321	339	1572			1572	5.93641	1.78708
199	309	374	494	277	257	311	204	381	372	362	1573			1573	5.5983	4.91318
209	315	394	382	258	279	275	234	408	335	369	1574			1574	8.13657	2.50851
293	326	347	434	309	235	208	226	428	267	431	1575			1575	7.31297	2.0941
250	325	328	479	290	221	227	221	413	302	344	1576			1576	6.29009	1.94046
274	322	338	471	280	178	323	149	456	248	340	1577			1577	8.14801	3.62779
225	327	363	425	251	264	330	172	476	308	355	1578			1578	7.86694	3.973
281	282	343	495	302	210	260	223	355	268	442	1579			1579	7.2202	2.68348
250	336	379	465	388	222	268	251	467	222	365	1580			1580	8.27373	5.85441
247	326	275	507	362	204	317	290	492	401	346	1581			1581	5.33077	5.86438
223	260	315	496	271	229	338	226	401	357	423	1582			1582	5.88364	4.73207
193	308	357	417	235	382	258	270	415	353	380	1583			1583	7.608	2.44226
277	302	318	503	291	229	441	192	415	286	386	1584			1584	8.0491	4.95111
231	293	342	491	560	241	418	145	431	369	357	1585			1585	8.18934	8.24659
233	290	411	459	339	317	377	220	453	397	412	1586			1586	5.94358	6.00373
269	300	339	476	293	250	244	204	442	262	399	1587			1587	7.39006	2.32542
255	363	290	486	423	214	197	231	403	397	405	1588			1588	6.78667	7.44654
271	319	353	463	278	209	233	301	367	310	396	1589			1589	6.09526	1.71848
253	313	358	463	269	218	283	198	437	224	350	1590			1590	8.16341	2.90772
234	300	391	470	343	221	263	222	409	246	374	1591			1591	7.4117	2.55995
248	256	339	524	231	214	358	173	416	406	416	1592			1592	5.21618	6.04702
258	334	344	411	315	309	327	185	436	270	404	1593			1593	8.64222	4.10067
277	365	347	491	385	272	285	244	411	352	357	1594			1594	6.90417	5.59191
214	330	350	489	289	269	254	198	347	344	427	1595			1595	5.96238	3.14959
228	306	406	477	260	223	308	238	464	421	383	1596			1596	4.156	5.63448
216	271	334	410	275	206	334	198	366	425	335	1597			1597	5.84147	4.8996
235	367	352	509	302	231	215	249	477	349	352	1598			1598	4.47145	2.30467
292	283	417	517	234	301	298	256	446	334	380	1599			1599	6.37359	4.15389
201	296	310	412	248	214	350	179	452	324	355	1600			1600	7.40655	3.95232
301	298	334	480	338	202	424	176	420	381	423	1601			1601	6.05422	6.6936
284	299	401	442	286	292	358	212	389	284	369	1602			1602	8.38459	4.18795
259	312	385	461	227	284	390	195	481	379	340	1603			1603	6.31296	5.69515
213	282	356	472	271	230	343	233	473	475	387	1604			1604	3.72153	6.48816
278	291	375	427	274	252	349	180	477	335	392	1605			1605	7.81786	4.80314
256	308	188	360	346	215	263	267	431	232	349	1606			1606	7.68152	2.00002
254	274	366	479	454	284	209	190	432	347	419	1607			1607	7.46881	7.53106
270	285	333	537	256	187	273	317	404	359	389	1608			1608	5.25385	2.99842
222	326	388	465	264	254	341	272	432	299	327	1609			1609	7.51418	4.13033
258	307	349	387	232	284	309	240	443	337	310	1610			1610	7.99432	3.22057
272	327	323	508	291	230	360	203	444	402	366	1611			1611	5.57352	6.0695
235	311	316	518	353	181	292	187	349	248	429	1612			1612	7.4002	3.53741
297	292	372	450	513	231	351	175	468	230	424	1613			1613	8.88501	7.43941
255	337	306	457	315	275	245	209	386	456	408	1614			1614	3.87124	3.72189
277	261	397	311	294	220	365	228	376	242	333	1615			1615	9.03461	3.23896
216	356	317	521	270	193	207	230	445	245	322	1616			1616	6.22643	1.56543
252	306	353	500	272	227	234	221	469	324	393	1617			1617	5.37422	2.63731
290	294	366	481	258	305	355	245	365	284	348	1618			1618	8.2826	4.13837
265	289	340	425	268	202	279	241	394	263	381	1619			1619	7.72489	2.25511
229	245	397	409	516	387	321	267	458	361	455	1620			1620	11.9132	8.07088
222	269	329	481	412	221	262	208	412	385	394	1621			1621	6.47487	7.0958
266	332	378	539	259	255	269	310	440	331	363	1622			1622	5.2147	3.18637
415	326	356	514	270	368	307	213	532	485	452	1623			1623	5.16395	5.90783
284	310	359	452	280	231	207	226	411	364	289	1624			1624	5.04589	1.90311
268	330	368	494	256	238	324	188	371	302	375	1625			1625	7.50825	3.75444
221	318	343	470	239	186	249	264	416	380	346	1626			1626	4.13357	2.57642
225	332	281	440	334	176	233	217	365	214	351	1627			1627	7.74063	1.87045
222	300	399	496	473	198	343	230	395	342	424	1628			1628	7.67074	7.57029
283	301	384	276	254	175	278	265	502	415	417	1629			1629	9.13889	2.76491
265	302	329	440	302	161	370	186	383	344	351	1630			1630	6.95645	4.44114
219	307	345	465	236	225	315	223	381	339	354	1631			1631	6.28768	3.98739
434	287	369	578	277	301	366	209	516	429	400	1632			1632	5.28071	6.25485
239	331	453	430	267	191	293	280	577	258	375	1633			1633	7.07217	3.64529
243	355	303	448	329	206	184	263	391	348	284	1634			1634	4.45006	1.51525
302	343	371	445	243	258	231	292	468	256	326	1635			1635	7.18945	1.41151
300	365	151	553	175	267	525	391	395	335	260	1636			1636	9.11187	5.48881
237	360	359	471	497	325	210	228	440	383	323	1637			1637	7.50108	7.76946
297	328	379	491	289	243	386	169	483	351	305	1638			1638	7.12804	5.3086
240	322	301	393	316	160	375	192	379	401	311	1639			1639	6.55535	4.71667
271	297	348	476	275	229	319	195	431	276	405	1640			1640	7.92856	3.94995
279	336	356	514	273	250	416	232	382	309	350	1641			1641	7.84988	5.01002
233	285	346	534	269	231	237	198	400	392	348	1642			1642	4.65643	3.47397
257	320	323	466	219	260	154	285	419	311	416	1643			1643	5.44831	1.46783
257	302	357	477	373	287	242	159	441	255	417	1644			1644	8.06603	5.70767
273	289	369	421	276	274	342	155	421	360	410	1645			1645	6.85409	5.2102
258	326	358	484	547	242	369	223	504	393	339	1646			1646	8.00313	8.62668
230	309	342	342	295	275	315	265	418	403	350	1647			1647	8.22344	3.04109
258	325	405	507	252	268	222	255	351	343	346	1648			1648	5.49289	2.55672
234	308	347	512	427	207	240	211	426	382	388	1649			1649	6.89478	7.31857
223	319	336	492	263	199	309	244	453	331	368	1650			1650	5.8753	4.06257
260	343	305	454	469	293	421	189	451	241	374	1651			1651	8.69439	6.67719
268	278	319	450	276	195	432	162	389	195	352	1652			1652	8.71547	3.87937
234	328	362	436	239	208	315	200	360	326	419	1653			1653	6.97486	3.49313
245	340	412	485	253	352	271	244	421	376	358	1654			1654	5.06343	4.12962
246	315	334	497	308	228	241	212	405	249	359	1655			1655	7.03779	1.93019
282	283	352	449	240	226	290	230	448	380	290	1656			1656	5.86924	4.04483
228	243	385	503	460	274	345	262	467	466	447	1657			1657	6.67806	8.19388
307	264	351	345	394	504	294	263	472	329	353	1658			1658	11.8263	5.86113
223	320	400	496	275	309	404	247	511	507	378	1659			1659	4.03946	6.9929
215	343	306	529	239	196	341	236	437	431	353	1660			1660	3.87445	5.85929
242	321	368	459	419	276	277	255	438	357	364	1661			1661	7.42218	6.84138
328	299	399	453	263	256	374	216	374	326	363	1662			1662	8.15402	4.4369
273	335	350	499	477	224	232	220	440	346	399	1663			1663	7.56339	7.91041
270	305	323	198	251	264	322	184	419	264	344	1664			1664	9.15905	2.48736
226	331	394	492	378	329	325	275	424	415	378	1665			1665	6.33314	6.69561
244	367	329	591	227	203	164	294	456	367	376	1666			1666	3.76074	2.04908
279	267	385	507	257	264	395	172	372	271	349	1667			1667	8.22969	4.60433
199	360	398	509	272	276	307	212	438	292	367	1668			1668	6.82121	3.96857
249	336	362	471	296	230	279	262	408	309	367	1669			1669	6.44621	2.81233
193	274	362	455	446	155	369	174	454	405	307	1670			1670	6.75358	7.38577
254	279	357	445	281	256	385	160	440	267	402	1671			1671	8.35505	4.59573
283	324	320	448	389	210	303	157	431	339	283	1672			1672	7.7776	6.11975
324	336	302	371	273	444	340	184	416	242	396	1673			1673	10.091	4.46754
280	335	340	379	251	270	334	195	421	269	289	1674			1674	8.68751	3.18044
293	280	353	481	269	264	305	192	364	276	439	1675			1675	7.93992	3.41889
274	340	345	477	252	249	205	214	452	291	293	1676			1676	6.25564	1.80783
279	276	312	443	240	248	261	298	400	300	391	1677			1677	6.64722	1.98017
263	324	367	381	258	227	293	234	387	372	396	1678			1678	7.81869	2.78045
233	316	322	514	231	305	270	185	464	272	337	1679			1679	6.94969	3.00627
248	325	353	479	250	299	265	186	429	341	404	1680			1680	6.13235	3.59667
246	251	329	454	251	224	380	219	428	296	425	1681			1681	7.40399	4.81505
254	368	347	505	273	307	207	275	465	429	259	1682			1682	3.9866	2.68014
262	323	308	503	241	234	330	198	374	249	377	1683			1683	8.4582	3.69513
250	309	390	427	278	258	267	211	423	274	416	1684			1684	7.75304	2.75565
241	306	303	437	258	197	295	241	468	259	417	1685			1685	7.49196	2.92246
238	348	343	510	264	200	241	244	423	296	343	1686			1686	6.1107	1.89127
285	355	367	482	290	249	352	140	515	326	405	1687			1687	6.90265	5.29379
286	374	342	509	443	221	206	298	403	477	357	1688			1688	6.30364	8.281
253	332	331	431	482	218	334	224	417	324	321	1689			1689	8.37852	7.31442
282	323	362	531	329	212	332	246	369	328	389	1690			1690	6.96071	5.20394
300	359	406	529	301	304	211	239	456	220	349	1691			1691	6.99907	2.61611
229	333	340	450	286	243	279	211	456	303	345	1692			1692	6.95944	2.75939
257	293	370	358	277	250	225	184	347	217	406	1693			1693	8.36457	1.87252
303	321	361	474	399	206	304	229	477	242	382	1694			1694	8.25967	6.07776
239	309	365	493	425	245	353	222	392	357	409	1695			1695	7.28529	7.2966
309	347	352	481	434	219	215	254	390	250	384	1696			1696	8.29695	6.40423
264	395	357	455	248	256	318	231	400	302	332	1697			1697	7.61652	3.30957
255	296	360	522	568	230	332	212	463	358	375	1698			1698	8.27497	8.62092
251	332	324	443	335	198	210	188	418	287	315	1699			1699	6.86775	1.93942
272	304	355	512	260	166	209	233	474	297	395	1700			1700	5.74039	2.20051
201	315	332	493	254	184	266	236	433	424	343	1701			1701	3.4563	4.27287
290	260	387	535	267	281	372	251	373	344	367	1702			1702	7.18136	4.4419
257	317	387	466	258	275	258	234	460	260	391	1703			1703	7.36855	2.49617
185	345	353	442	319	261	252	190	452	505	398	1704			1704	2.8999	5.75206
332	290	353	481	279	232	325	254	471	217	346	1705			1705	8.68191	3.6757
267	312	322	422	250	223	353	192	404	258	352	1706			1706	8.76904	3.53168
285	329	331	520	386	244	223	175	330	361	402	1707			1707	5.45602	3.72469
241	321	360	515	445	290	197	255	438	329	435	1708			1708	7.35712	7.7631
210	307	378	564	390	125	363	187	408	434	416	1709			1709	5.56994	7.72778
241	344	406	437	488	289	339	192	475	310	352	1710			1710	8.55489	7.32595
189	341	291	451	517	296	207	304	461	402	388	1711			1711	7.55697	7.73846
287	333	361	467	275	266	288	227	362	300	365	1712			1712	7.36967	2.96253
212	319	353	440	277	218	380	211	464	398	300	1713			1713	5.2427	5.94165
224	308	295	419	547	245	263	216	398	338	348	1714			1714	8.5466	7.88517
245	268	340	509	522	242	319	185	422	346	422	1715			1715	8.10227	8.20536
264	310	404	448	274	258	319	223	498	408	305	1716			1716	4.75095	5.24656
275	299	366	446	253	272	212	273	364	276	289	1717			1717	7.18304	1.32838
229	337	364	385	327	260	295	259	370	262	280	1718			1718	8.11582	2.51227
225	313	322	460	251	228	197	284	422	278	351	1719			1719	6.24167	1.33369
242	286	357	518	278	183	297	223	486	329	402	1720			1720	5.74037	4.64056
287	330	339	538	368	305	312	241	409	257	347	1721			1721	7.76875	5.16895
275	292	362	478	321	217	231	202	443	346	373	1722			1722	5.44735	2.90599
257	356	340	370	251	262	239	223	356	294	293	1723			1723	8.03023	1.9695
324	306	330	404	658	244	356	230	498	386	378	1724			1724	8.49153	8.69706
265	351	364	403	239	359	247	215	413	391	295	1725			1725	5.61329	3.67865
258	332	354	283	437	253	173	330	448	451	352	1726			1726	7.63361	6.95387
245	351	359	359	307	252	205	208	335	211	336	1727			1727	8.31092	1.72687
305	337	318	453	256	307	266	259	380	244	320	1728			1728	7.73546	1.79433
223	303	343	444	285	222	290	257	416	290	323	1729			1729	7.43078	2.91258
228	311	336	527	537	198	304	251	404	313	388	1730			1730	8.27316	8.07967
262	322	353	480	258	218	346	207	387	240	359	1731			1731	8.41884	3.62625
222	333	343	380	479	255	190	196	426	371	437	1732			1732	7.80834	7.24956
228	332	344	481	283	264	199	198	376	421	379	1733			1733	3.57687	3.171
198	333	366	545	239	254	250	224	446	416	501	1734			1734	3.20903	4.9342
251	330	352	433	266	275	275	206	489	396	444	1735			1735	4.74304	4.44271
280	294	319	470	286	255	189	182	383	343	440	1736			1736	5.83812	2.6703
241	362	387	503	247	301	287	217	421	320	413	1737			1737	6.40176	3.54499
241	328	456	501	610	198	335	246	461	365	431	1738			1738	8.41517	8.70105
238	352	379	465	249	294	264	243	444	264	453	1739			1739	6.87083	2.73672
214	327	376	498	259	211	230	276	413	476	346	1740			1740	2.52497	3.61417
277	260	348	495	260	238	402	182	484	318	367	1741			1741	7.35319	5.16389
267	331	310	463	263	182	291	276	434	243	418	1742			1742	7.2866	2.31269
252	407	399	451	330	316	180	343	479	241	238	1743			1743	6.65505	1.44404
272	297	334	494	468	174	369	215	462	434	394	1744			1744	6.88211	8.07393
209	279	393	478	301	236	315	204	412	366	417	1745			1745	5.87342	4.91535
194	343	340	468	291	284	259	232	380	353	437	1746			1746	6.07617	3.13005
251	283	371	410	304	343	291	208	402	234	327	1747			1747	8.92905	3.23029
249	325	303	435	353	187	208	281	420	216	391	1748			1748	7.49157	1.88107
241	290	328	455	406	193	381	226	484	386	381	1749			1749	6.5645	7.19529
200	296	342	462	242	229	292	215	424	275	345	1750			1750	7.37864	2.78815
204	309	375	423	282	285	387	204	498	359	400	1751			1751	6.3297	5.75221
266	280	340	468	465	198	294	225	455	429	386	1752			1752	7.09244	8.00369
210	350	292	526	355	154	250	206	342	324	376	1753			1753	6.78587	2.8817
274	364	321	458	221	253	306	219	358	271	300	1754			1754	7.48145	3.03955
245	320	329	508	258	291	287	285	378	214	223	1755			1755	7.42553	1.83451
513	350	362	321	275	309	268	254	539	216	463	1756			1756	11.2526	4.00187
222	375	331	525	258	216	133	244	455	324	337	1757			1757	4.10515	1.60707
236	292	362	471	326	251	323	186	565	408	370	1758			1758	5.33025	6.07993
253	271	303	396	271	160	173	231	433	390	347	1759			1759	4.54805	2.07953
567	316	384	431	324	431	365	308	433	676	343	1760			1760	13.572	3.39389
291	296	338	441	245	283	227	208	362	353	342	1761			1761	5.56768	2.83475
258	342	419	557	292	250	362	262	406	335	393	1762			1762	5.82839	5.59155
249	358	371	485	434	246	278	194	419	232	345	1763			1763	8.46511	6.28984
300	297	361	496	271	308	235	217	460	370	403	1764			1764	5.07532	3.71784
293	313	348	452	250	265	313	229	444	345	332	1765			1765	7.07246	4.02856
218	310	405	535	236	335	333	220	445	429	351	1766			1766	4.52986	5.92757
270	276	358	366	242	268	322	200	441	369	358	1767			1767	8.01355	3.65006
318	323	390	517	402	248	386	171	433	396	412	1768			1768	6.53916	7.66546
213	288	371	454	308	234	346	246	467	315	429	1769			1769	6.7246	5.04088
257	283	326	467	278	304	227	217	353	283	383	1770			1770	6.79854	2.26015
254	257	346	473	231	269	336	209	371	296	395	1771			1771	8.23757	3.81626
232	356	353	417	377	222	243	242	419	244	354	1772			1772	8.4767	5.43759
261	318	309	475	330	160	279	229	395	296	356	1773			1773	7.39509	2.85042
274	324	384	524	269	201	270	209	450	441	350	1774			1774	3.21417	4.83331
217	323	318	452	254	192	206	241	409	279	302	1775			1775	6.55056	1.4614
292	301	324	515	359	177	291	214	442	367	407	1776			1776	6.37761	6.53637
297	310	348	502	313	193	286	217	434	366	325	1777			1777	6.04576	4.37042
235	278	303	421	551	178	229	209	482	290	357	1778			1778	8.58429	7.74119
243	312	383	492	245	166	370	168	402	300	400	1779			1779	7.30604	4.36106
243	342	366	466	225	220	202	253	389	382	326	1780			1780	4.06556	2.05529
316	350	340	267	553	293	241	216	416	198	291	1781			1781	11.0864	8.21131
285	334	372	499	279	288	269	231	471	299	359	1782			1782	6.95481	3.56681
310	275	339	431	397	336	341	224	415	306	447	1783			1783	8.43752	6.42665
283	262	390	548	246	218	410	153	430	395	411	1784			1784	5.35669	6.68404
244	337	292	612	435	182	196	248	446	228	412	1785			1785	7.67561	6.38544
255	285	400	494	263	243	401	224	471	479	378	1786			1786	4.09014	7.17693
250	301	305	492	360	216	219	260	434	230	359	1787			1787	6.97851	1.85348
253	370	210	440	313	348	512	328	359	276	160	1788			1788	8.79043	5.58387
284	331	372	500	255	225	342	224	417	228	378	1789			1789	8.2411	3.7258
291	210	411	499	284	241	368	184	475	291	385	1790			1790	7.52991	4.96597
285	330	365	451	312	216	279	323	448	403	347	1791			1791	4.71356	3.73194
233	311	387	529	266	254	294	233	462	385	374	1792			1792	4.94215	4.65989
269	328	380	530	441	295	406	221	455	437	388	1793			1793	6.49516	8.16751
255	323	408	466	273	325	338	213	458	436	434	1794			1794	4.85252	5.96287
204	314	342	436	467	310	341	244	451	401	358	1795			1795	7.22985	7.6691
282	332	323	482	301	203	292	188	442	226	367	1796			1796	8.06559	3.11834
302	312	400	408	275	327	312	239	444	262	339	1797			1797	9.02032	3.48324
257	268	361	377	304	262	331	239	391	269	352	1798			1798	8.71475	2.97157
315	310	367	458	652	275	284	247	478	348	364	1799			1799	8.60746	8.65257
200	363	309	491	378	298	208	224	413	355	326	1800			1800	5.53148	3.37975
233	321	376	526	276	178	314	187	341	323	310	1801			1801	7.181	3.79709
280	251	350	521	256	236	277	219	342	271	412	1802			1802	7.23711	2.81584
287	293	371	507	465	220	306	266	424	344	346	1803			1803	7.87706	7.67238
270	337	296	481	412	251	398	354	397	328	300	1804			1804	8.12351	6.23409
265	348	348	534	241	323	205	278	453	329	378	1805			1805	5.03697	2.69246
320	242	376	475	265	273	320	197	473	304	400	1806			1806	7.86231	4.35231
225	320	334	393	265	179	265	295	445	296	384	1807			1807	7.49818	1.96588
257	367	362	478	304	277	432	210	456	315	189	1808			1808	7.62277	5.24626
245	287	331	489	231	257	283	241	408	429	412	1809			1809	4.25297	4.36871
251	320	340	471	311	169	269	197	366	301	352	1810			1810	7.07351	2.96805
336	316	258	448	219	190	368	291	438	292	370	1811			1811	8.63017	4.5685
268	306	313	473	265	214	275	252	438	431	375	1812			1812	3.76421	4.16264
260	273	347	450	264	189	260	180	478	301	380	1813			1813	6.4575	2.85511
274	348	344	500	401	215	261	198	409	358	289	1814			1814	7.30932	6.26231
240	314	334	281	280	329	254	265	436	342	270	1815			1815	8.60742	2.43086
276	296	397	438	325	429	400	233	403	510	437	1816			1816	11.1431	5.25983
218	303	388	493	281	262	306	267	430	469	387	1817			1817	3.53151	5.7884
347	279	337	301	338	501	425	212	473	322	337	1818			1818	11.4755	5.51814
296	316	380	480	280	321	275	219	402	395	330	1819			1819	5.27021	4.29096
242	342	322	257	259	221	265	205	415	335	333	1820			1820	8.91207	2.40115
262	293	402	468	261	293	394	240	412	442	319	1821			1821	5.26195	5.52896
309	269	377	485	274	197	429	184	472	314	337	1822			1822	7.46062	5.29101
270	330	351	482	285	302	177	237	466	297	359	1823			1823	5.78459	1.7088
233	321	383	555	515	242	357	276	510	380	364	1824			1824	7.61666	8.45073
223	317	393	509	255	231	360	250	483	368	389	1825			1825	5.56998	5.85843
274	276	321	526	283	206	259	223	442	381	434	1826			1826	4.33238	4.01849
221	343	307	489	400	211	298	284	395	322	373	1827			1827	7.61837	6.41373
255	319	350	487	276	227	214	251	416	398	330	1828			1828	3.94668	2.46959
243	278	379	526	278	241	328	258	393	329	407	1829			1829	6.56605	4.3002
259	276	377	428	250	323	280	219	419	283	416	1830			1830	8.04642	3.2278
241	308	320	466	424	336	320	232	417	314	482	1831			1831	7.93686	6.73374
225	309	301	467	504	235	266	246	404	359	393	1832			1832	8.08545	7.90189
239	312	328	349	367	172	205	237	340	355	424	1833			1833	6.86081	2.40619
242	330	293	475	371	179	304	250	411	326	387	1834			1834	7.59677	5.93466
283	355	360	484	242	269	168	205	477	343	396	1835			1835	4.95369	2.08109
264	292	339	404	262	252	340	251	453	233	316	1836			1836	8.7554	3.21007
281	371	302	420	244	246	268	222	405	324	347	1837			1837	6.60501	2.69338
289	301	302	539	576	188	342	190	476	344	483	1838			1838	7.94109	8.87658
251	356	320	534	278	226	206	223	457	391	367	1839			1839	3.63743	2.75295
230	343	335	481	254	262	355	145	405	268	333	1840			1840	8.08288	3.85684
252	295	362	544	333	211	284	249	434	384	409	1841			1841	5.47299	6.07168
260	331	340	510	241	275	226	270	424	261	316	1842			1842	6.867	1.65434
263	284	315	443	414	246	304	163	377	293	405	1843			1843	8.48446	6.5904
207	307	321	462	296	200	271	247	428	402	369	1844			1844	4.38126	3.11016
263	290	292	475	371	169	287	245	324	259	332	1845			1845	7.63061	2.5657
350	341	331	344	247	276	309	255	367	317	409	1846			1846	8.87968	2.70141
250	327	307	496	619	233	453	263	402	454	300	1847			1847	7.98876	8.56157
231	337	336	526	247	225	274	290	427	372	384	1848			1848	4.99266	3.21208
227	356	386	509	259	276	398	219	464	391	388	1849			1849	5.29994	6.42961
276	274	374	527	236	305	317	286	389	439	451	1850			1850	4.3482	4.71319
240	334	350	508	259	261	258	247	388	295	330	1851			1851	6.53284	2.04325
236	320	363	477	286	269	354	257	477	335	347	1852			1852	6.66582	5.18798
265	343	369	492	254	199	278	263	410	466	276	1853			1853	3.14869	4.50644
277	257	333	464	270	225	365	205	406	211	424	1854			1854	8.31641	3.92793
191	281	381	444	305	357	330	238	475	379	418	1855			1855	5.37254	5.56627
248	312	386	497	341	274	364	228	460	310	375	1856			1856	7.23848	5.79335
249	306	282	343	305	203	308	159	328	219	317	1857			1857	8.44331	2.77971
239	254	366	490	254	227	331	200	388	259	342	1858			1858	8.0034	3.85385
254	333	392	520	283	262	336	240	422	283	337	1859			1859	7.52715	4.18859
234	315	354	457	285	207	307	268	483	291	303	1860			1860	7.36146	3.4425
306	255	360	507	478	171	379	235	433	345	396	1861			1861	7.445	7.8491
249	404	403	538	236	252	234	236	546	388	375	1862			1862	3.76635	3.73608
186	291	308	415	277	249	223	242	438	409	298	1863			1863	4.0642	3.23456
254	322	336	431	270	225	190	257	473	362	356	1864			1864	4.58727	2.10334
271	286	308	491	236	161	249	216	429	258	387	1865			1865	6.89123	2.17751
301	347	191	424	200	272	424	368	261	145	316	1866			1866	9.61792	5.16573
298	323	291	481	287	247	248	206	387	445	348	1867			1867	3.91072	3.90947
253	336	206	413	438	273	413	300	361	242	291	1868			1868	8.66344	6.30312
291	318	312	467	251	194	330	190	387	226	347	1869			1869	8.67625	3.50975
232	307	337	392	251	258	209	251	393	225	361	1870			1870	7.70218	1.45131
258	249	378	448	271	231	264	159	419	240	341	1871			1871	8.11832	2.79031
271	349	339	457	263	260	271	193	454	315	294	1872			1872	6.79754	2.61869
297	307	397	446	252	256	387	182	469	274	350	1873			1873	8.30361	4.6467
219	300	377	400	255	274	269	197	441	287	334	1874			1874	7.9617	2.69229
279	278	344	474	270	254	251	313	419	305	361	1875			1875	6.38807	2.1482
261	331	406	512	252	292	258	248	382	377	369	1876			1876	5.17865	3.4638
294	334	426	486	282	294	311	304	487	337	349	1877			1877	6.46365	4.2162
282	288	320	425	239	160	360	192	355	256	319	1878			1878	8.5582	3.26664
230	343	346	365	286	273	204	214	384	292	316	1879			1879	8.13244	1.75462
238	361	359	469	295	267	248	214	494	361	388	1880			1880	4.84314	3.82891
263	326	362	463	317	264	327	199	419	330	352	1881			1881	6.87251	4.72461
222	289	318	467	252	220	303	244	478	325	407	1882			1882	5.83738	4.27108
253	294	396	403	260	301	236	252	457	275	379	1883			1883	7.79859	2.41346
284	322	323	419	330	246	407	166	420	257	369	1884			1884	8.66384	4.87248
271	350	393	430	274	299	400	206	472	331	316	1885			1885	7.53843	5.35159
282	367	213	366	194	310	502	305	336	133	358	1886			1886	9.64882	4.97388
247	343	413	430	308	322	267	246	492	328	479	1887			1887	7.06198	4.05032
210	323	355	450	295	220	266	224	433	352	383	1888			1888	5.27152	3.36543
248	309	316	490	331	268	339	181	399	363	390	1889			1889	6.24947	5.47237
230	300	382	469	333	356	253	245	341	274	406	1890			1890	6.88948	2.4614
256	285	374	473	251	281	241	253	403	276	396	1891			1891	7.03616	2.2377
245	233	349	482	346	238	373	242	444	383	469	1892			1892	6.34636	6.30126
699	350	338	464	470	371	388	252	537	462	541	1893			1893	15.0077	3.13668
251	279	339	477	333	229	395	152	446	365	412	1894			1894	6.19687	6.45724
263	317	353	417	268	220	185	271	390	300	385	1895			1895	6.11288	1.32966
294	290	366	581	454	213	317	206	459	294	349	1896			1896	7.77436	6.94052
281	280	344	431	263	193	350	202	448	362	346	1897			1897	6.51956	4.72584
244	264	331	457	309	263	282	195	391	386	426	1898			1898	5.90718	4.14982
251	327	378	446	293	267	308	211	417	233	388	1899			1899	8.28186	3.04752
253	345	295	474	262	310	317	219	420	262	385	1900			1900	8.21472	3.72931
431	308	399	269	651	616	275	298	439	370	389	1901			1901	15.9533	7.73117
378	336	433	333	402	354	405	168	461	419	417	1902			1902	12.0711	5.61779
476	304	435	266	643	551	488	211	457	467	442	1903			1903	16.7807	6.01054
542	436	510	280	674	602	543	227	549	613	462	1904			1904	18.9087	4.07302
574	365	425	301	600	544	453	129	482	493	530	1905			1905	17.0091	3.91297
251	367	395	352	316	519	306	244	408	515	327	1906			1906	12.0192	5.76319
337	335	375	332	468	459	390	187	404	426	294	1907			1907	12.7817	6.86485
655	434	407	343	637	562	456	102	450	504	491	1908			1908	17.1374	3.90866
610	337	381	281	315	238	237	197	502	458	563	1909			1909	12.1037	3.24049
648	92	477	335	459	504	408	243	481	544	571	1910			1910	15.6147	2.25036
517	387	425	269	548	514	494	296	484	536	462	1911			1911	16.3497	3.59723
697	389	442	317	267	579	476	259	509	517	529	1912			1912	14.6238	2.08709
489	337	525	302	580	366	269	302	516	483	636	1913			1913	15.1402	4.57737
584	362	404	278	577	555	411	222	428	346	480	1914			1914	15.2609	4.75071
564	402	462	291	566	549	343	272	478	497	515	1915			1915	16.2817	4.0303
615	348	442	168	413	521	396	239	524	484	502	1916			1916	14.9856	3.0941
595	337	440	230	646	646	516	238	519	545	530	1917			1917	18.7465	3.37146
573	410	458	361	512	468	314	237	446	399	419	1918			1918	14.568	4.63989
579	315	423	331	321	412	446	264	454	416	413	1919			1919	13.1296	3.28077
518	251	470	319	490	604	505	193	528	545	472	1920			1920	16.0181	2.64923
550	362	469	225	634	572	365	307	450	520	511	1921			1921	17.6824	4.09767
551	347	372	306	628	517	413	243	462	521	429	1922			1922	16.228	4.45474
480	449	513	399	584	617	431	252	472	547	473	1923			1923	17.7021	3.5796
500	386	455	239	689	674	328	227	529	474	448	1924			1924	17.6508	5.95796
469	215	497	354	635	547	468	261	525	572	635	1925			1925	18.2805	3.12564
581	373	500	343	493	542	401	246	540	571	554	1926			1926	16.2962	2.28352
574	346	435	387	531	555	495	246	480	520	438	1927			1927	16.2255	3.32849
600	231	404	367	444	591	414	246	432	506	471	1928			1928	15.231	2.57736
443	383	440	364	376	264	234	239	520	397	734	1929			1929	11.8226	3.00578
611	412	389	288	676	657	201	284	374	385	446	1930			1930	16.6675	5.23011
668	248	442	367	301	445	422	255	485	497	453	1931			1931	14.0356	2.46903
433	237	469	280	616	521	404	296	479	548	553	1932			1932	17.4477	3.97968
526	360	392	395	646	662	351	252	477	372	396	1933			1933	16.7263	5.58465
250	331	341	220	427	542	302	279	516	460	404	1934			1934	12.5861	6.18689
613	383	435	282	417	402	277	280	482	473	461	1935			1935	13.8523	3.73159
648	377	364	255	598	599	407	247	446	478	430	1936			1936	16.417	3.90343
516	352	430	329	497	551	394	185	488	455	478	1937			1937	15.342	4.26465
376	411	372	168	265	344	189	156	442	463	467	1938			1938	11.2689	3.7379
521	337	445	290	523	546	330	160	521	481	552	1939			1939	15.7881	4.36759
576	318	420	271	536	499	408	267	398	541	501	1940			1940	15.9854	3.45109
388	385	452	392	567	571	325	221	516	477	476	1941			1941	15.5298	6.44675
316	399	518	362	547	454	397	276	496	438	432	1942			1942	14.1086	7.00634
597	296	366	324	412	570	426	194	434	505	434	1943			1943	14.8802	2.97742
488	390	434	212	550	531	352	202	548	447	446	1944			1944	15.5145	4.828
337	297	466	323	355	491	337	285	527	523	448	1945			1945	12.5117	5.25347
375	374	415	394	458	453	429	213	465	376	429	1946			1946	13.0069	6.48304
498	250	395	317	549	465	399	290	489	538	472	1947			1947	15.0124	4.8592
530	378	457	381	727	584	461	204	490	540	529	1948			1948	19.1784	4.50668
580	447	459	423	553	533	470	206	547	500	421	1949			1949	16.2967	3.29943
564	296	377	276	591	525	458	199	509	473	365	1950			1950	16.1035	4.09201
524	364	353	242	607	532	367	209	412	389	479	1951			1951	15.7057	5.14862
425	328	364	242	548	537	394	168	449	354	413	1952			1952	14.6333	6.63955
436	360	418	234	603	539	477	144	445	369	391	1953			1953	15.344	6.81515
550	347	422	247	555	568	361	250	436	452	481	1954			1954	15.9403	4.4328
209	371	368	347	288	507	289	202	429	462	412	1955			1955	11.5901	5.67313
557	467	475	278	667	618	375	341	507	511	518	1956			1956	18.2405	4.25505
519	205	462	283	648	603	395	305	471	555	575	1957			1957	17.7564	3.17308
442	407	436	341	467	508	417	216	484	458	434	1958			1958	14.1522	5.23767
598	391	484	394	664	605	362	239	479	554	481	1959			1959	18.0005	4.22366
505	399	595	278	755	654	374	328	526	503	546	1960			1960	18.9221	4.12886
567	383	390	312	606	515	410	200	426	461	456	1961			1961	15.8716	4.4968
465	379	503	269	674	571	420	342	524	528	446	1962			1962	18.3624	4.92496
459	376	437	318	308	502	321	261	480	536	338	1963			1963	13.0873	4.21108
551	358	422	338	559	569	257	203	495	434	494	1964			1964	16.0294	4.7058
652	378	430	303	257	170	300	303	534	458	568	1965			1965	12.2038	3.10112
554	298	483	288	653	598	481	308	513	560	392	1966			1966	18.0116	4.23762
478	348	549	375	683	537	353	296	515	601	510	1967			1967	18.4184	4.60169
424	328	361	257	639	638	351	206	430	516	401	1968			1968	16.9824	6.31329
639	463	443	326	677	594	322	183	482	485	483	1969			1969	17.6406	4.59071
562	289	418	324	285	485	467	286	441	540	435	1970			1970	13.7302	2.81191
361	451	485	318	555	506	450	171	495	519	504	1971			1971	16.3545	6.60711
668	345	427	323	294	279	364	213	516	509	424	1972			1972	12.7011	3.23799
431	371	501	262	594	640	409	289	482	535	424	1973			1973	16.9873	5.2037
501	273	627	383	529	469	434	226	526	504	653	1974			1974	17.4592	2.80647
539	340	457	287	313	478	348	279	444	474	370	1975			1975	13.3726	3.62172
624	430	449	340	553	477	394	253	478	462	491	1976			1976	15.4757	3.75335
491	392	354	258	578	604	255	288	392	487	354	1977			1977	15.2842	5.9455
576	354	436	301	504	553	390	287	504	468	538	1978			1978	15.7066	2.99713
622	216	548	293	516	569	400	260	505	464	576	1979			1979	16.6116	2.46196
487	290	474	316	670	614	486	305	483	586	540	1980			1980	18.9845	3.45018
549	321	463	248	495	566	430	225	512	567	602	1981			1981	16.5423	2.84433
651	385	407	392	376	484	464	350	478	532	561	1982			1982	15.0852	1.90016
560	338	433	289	724	658	448	226	495	387	409	1983			1983	17.8875	5.63673
582	344	450	315	523	534	296	340	512	533	516	1984			1984	16.0045	3.27469
595	335	453	278	540	674	439	323	520	547	650	1985			1985	17.463	2.239
662	129	578	377	680	582	561	331	564	558	653	1986			1986	18.9263	2.25944
550	278	450	239	610	620	409	240	465	512	534	1987			1987	17.5769	3.89038
514	303	433	301	570	610	386	327	519	543	470	1988			1988	16.884	3.78128
481	298	351	334	522	569	412	186	466	421	444	1989			1989	15.1844	5.09829
481	305	378	392	629	516	397	202	407	470	469	1990			1990	16.0692	5.93295
450	337	424	187	591	552	393	220	448	483	436	1991			1991	16.1085	5.96237
666	377	459	336	297	502	456	330	482	458	542	1992			1992	14.6445	2.07011
462	367	470	346	650	545	499	315	531	543	577	1993			1993	18.8237	3.60558
719	363	461	306	615	627	424	294	534	566	508	1994			1994	17.3607	2.36359
542	391	384	303	609	601	275	232	437	522	495	1995			1995	17.0474	5.33546
473	396	420	245	526	534	410	258	496	494	443	1996			1996	15.8798	4.70221
583	109	473	345	461	527	513	205	549	504	519	1997			1997	15.6676	2.36476
481	360	399	298	417	442	197	270	422	504	392	1998			1998	13.6098	4.93475
482	442	469	297	676	599	464	373	453	553	543	1999			1999	19.4356	4.43422
[truncated: 5,601 more rows]

## Sheet: 3C
Sample	PD-1 MFI	CD73 MFI	Slamf6 MFI	Lag3 MFI	Tigit MFI	FR4 MFI	CTLA4 MFI	Satb1 MFI	Tcf-1 MFI	NFATc1 MFI	Tox MFI
Naive TCR75	178.5	179.6	1447	88.4	258.5	1183	680.5	2444	1780.5	385	585.5
Naive Tea	0	0	2635	96.1	269	952	924	2837	1791	167	632

## Sheet: 3D
Sample	PD-1 MFI	CD73 MFI	Slamf6 MFI	Lag3 MFI	Tigit MFI	FR4 MFI	CTLA4 MFI	Satb1 MFI	Tcf-1 MFI	NFATc1 MFI	Tox MFI
Tolerant TCR75	4400	5417	4735.5	350.5	762	17296.5	1181	725	2364	1848.5	1796
Tolerant TEa	1828.67	3177.33	2801	131.6	790	20567.7	1470.67	882.333	1935.67	1692.33	1152

## Sheet: 3E
	Naive														AR														TOL
TCR75	0	0.00132	0.2	0.37											10.7	4.69	2.07	2.76	4.13										69.4	74.2	53.3	25.6	65.8	46.5
TEa	0	0.16	0.6	0.17											0.34	19.7	2.35	9.05	0.18	33.3									11.7	9.55	9.95	60.9	36.9	43.8	52.9	13.6	7.63	5.81	8.78	22.9

## Sheet: 3F
	Naive														AR														TOL
TCR75	0.0920245	0.420548	0.728727	0.834909	0.922182	0.0919305	0.538331	0.721387							1	0.917808	1.08219	1	1	1	0.998296	1.0017	1.13295	0.867052	1				1.23483	1.95206	1.71233	1.27491	1.85793	1.22778	1.09215	1.75128	1.50256	1.09827	1.05434	1.24624	1.30173	1.42636
TEa	0.675248	0.932203	0.439137	0.571636	0.619636										1	1.24807	0.751926	0.619636	1.38036										1.28713	1.42574	1.19802	1.22327	3.01091

[truncated: 27 more sheets: 3H, 3I, 3J, 4B, 4D, 4E, 5B, 5C, 5E, 6B, 6C, 6D, 6E, 7B, 7C, 7D, 8C, 8D, S3A, S3B …]
